# Supplementary material for: Phylogeography of Daphnia magna Straus (Crustacea: Cladocera) in Northern Eurasia: Evidence for a deep longitudinal split between mitochondrial lineages
Source: PLoS One. 2018 Mar 15;13(3):e0194045. doi: 10.1371/journal.pone.0194045 (PMC5854346; doi:10.1371/journal.pone.0194045)
Supplement: S1 Table — COI clade designations as defined in Fig 2. (XLS) [file pone.0194045.s005.xls]

## Sheet: sequences
COI Clade of Daphnia magna	Specimen unique ID	GB no. COI	GB no. 16S	GB no. 18S	GB no. HSP90	GB no. H3	Taxon	Country	State	Locality	N	E	Collector	Sample number
A1	L2	MF346478					Daphnia magna	Armenia		Lake Sevan	40.35	45.34	A.V. Krylov	T21-23
A1	S10	MF346428					Daphnia magna	Russia	Tyumen Area	Lake 5, Belozersky Natural Reserve	55.79279	67.84357	D.S. Dorofeev	AAK-M-2904
A1	S3	MF346423					Daphnia magna	Armenia		Lake Sevan	40.35	45.34	A.V. Krylov	AAK-M-2856
A1	S4	MF346424					Daphnia magna	Armenia		Lake Sevan	40.35	45.34	A.V. Krylov	AAK-M-2857
A1	S6	MF346424					Daphnia magna	Armenia		Lake Sevan	40.35	45.34	A.V. Krylov	AAK-M-2857
B3	Zh001	MF346405				MF346495	Daphnia magna	Mongolia		Sangiy Dalay Noor (Lake)	46.67916	103.3033	D. Karabanov	AAK-M-1753
B3	Zh002	MF346405					Daphnia magna	Mongolia		Sangiy Dalay Noor (Lake)	46.67916	103.3033	D. Karabanov	AAK-M-1753
B3	Zh003	MF346401					Daphnia magna	Mongolia		Lake 2, Olon Nuur lake system	49.91	102.63	D. Karabanov	AAK-M-1321
B3	Zh005	MF346403					Daphnia magna	Mongolia		Sangiy Dalay Noor (Lake)	46.67916	103.3033	D. Karabanov	AAK-M-1752
B5	Zh007	MF346410					Daphnia magna	Russia	Yakutia Autonomous Republic	A large forest lake 300 m from the Federal Kolyma highway	62.07333	130.0355	A.A. Kotov	AAK-M-1943
B5	Zh008	MF346410					Daphnia magna	Russia	Yakutia Autonomous Republic	A large forest lake 300 m from the Federal Kolyma highway	62.07333	130.0355	A.A. Kotov	AAK-M-1943
B3	Zh009	MF346408					Daphnia magna	Russia	Yakutia Autonomous Republic	A metallic tank near house of L. Pestriakova, Yakutsk	61.96021	129.6543	A.A. Kotov	AAK-M-1940
A1	Zh011	MF346415					Daphnia magna	Germany		Mainzer Sand	50.015326	8.208765	F. Marrone	AAK-M-2649
A1	Zh012	MF346415				MF346496	Daphnia magna	Germany		Mainzer Sand	50.015326	8.208765	F. Marrone	AAK-M-2649
B3	Zh013	MF346407					Daphnia magna	Russia	Yakutia Autonomous Republic	Pond 1, vicinities of Yakutsk	61.96223	129.6636	A.A. Kotov	AAK-M-1936
B3	Zh014	MF346407					Daphnia magna	Russia	Yakutia Autonomous Republic	Pond 1, vicinities of Yakutsk	61.96223	129.6636	A.A. Kotov	AAK-M-1936
B3	Zh017	MF346413					Daphnia magna	Russia	Yakutia Autonomous Republic	Pond 3, Yakutsk	61.96418	129.6307	E.I. Bekker, A.I. Klimovsky	AAK-M-2297
B3	Zh018	MF346413					Daphnia magna	Russia	Yakutia Autonomous Republic	Pond 3, Yakutsk	61.96418	129.6307	E.I. Bekker, A.I. Klimovsky	AAK-M-2297
A1	Zh019	MF346460					Daphnia magna	Russia	Ryazan Area	Sewage Lake near Retkino	54.53588	39.78984	E.I. Bekker, Y.R. Galimov, A.A. Zharov	P1(1)
A1	Zh020	MF346459					Daphnia magna	Russia	Ryazan Area	Sewage Lake near Retkino	54.53588	39.78984	E.I. Bekker, Y.R. Galimov, A.A. Zharov	P1(1)
A1	Zh021	MF346435					Daphnia magna	Russia	Volgograd Area	Cattle pond, Bolshiye Oreshki village	50.15566	43.38908	E.I. Bekker, Y.R. Galimov, A.A. Zharov	B03
A1	Zh022	MF346435					Daphnia magna	Russia	Volgograd Area	Cattle pond, Bolshiye Oreshki village	50.15566	43.38908	E.I. Bekker, Y.R. Galimov, A.A. Zharov	B03
A1	Zh024	MF346437					Daphnia magna	Russia	Volgograd Area	Cattle pond, Bolshiye Oreshki village	50.15566	43.38908	E.I. Bekker, Y.R. Galimov, A.A. Zharov	B11
A1	Zh025	MF346447					Daphnia magna	Russia	Saratov Area	A pond in Vodianovsky Farm	50.50062	47.15662	E.I. Bekker, Y.R. Galimov, A.A. Zharov	C10
	Zh037	MF346387				MF346494	Daphnia sinensis	Russia	Sakhalin Area	A muddy puddle 1 near River Naiba	47.42011	142.7802	A.A. Kotov	AAK-M-837
	Zh040	MF346389					Daphnia sinensis	Russia	Sakhalin Area	A puddle near abandoned farm near River Susuya	46.95164	142.7028	A.A. Kotov	AAK-M-845
B5	Zh043	MF346411	MF346498				Daphnia magna	Russia	Yakutia Autonomous Republic	A large forest lake 300 m from the Federal Kolyma highway	62.07333	130.0355	A.A. Kotov	AAK-M-1943
B3	Zh044	MF346412					Daphnia magna	Russia	Yakutia Autonomous Republic	A large forest lake 300 m from the Federal Kolyma highway	62.07333	130.0355	A.A. Kotov	AAK-M-1943
B5	Zh046	MF346410					Daphnia magna	Russia	Yakutia Autonomous Republic	A large forest lake 300 m from the Federal Kolyma highway	62.07333	130.0355	A.A. Kotov	AAK-M-1943
B5	Zh047	MF346411					Daphnia magna	Russia	Yakutia Autonomous Republic	A large forest lake 300 m from the Federal Kolyma highway	62.07333	130.0355	A.A. Kotov	AAK-M-1943
B3	Zh048	MF346412					Daphnia magna	Russia	Yakutia Autonomous Republic	A large forest lake 300 m from the Federal Kolyma highway	62.07333	130.0355	A.A. Kotov	AAK-M-1943
B5	Zh049	MF346411					Daphnia magna	Russia	Yakutia Autonomous Republic	A large forest lake 300 m from the Federal Kolyma highway	62.07333	130.0355	A.A. Kotov	AAK-M-1943
B5	Zh050	MF346411					Daphnia magna	Russia	Yakutia Autonomous Republic	A large forest lake 300 m from the Federal Kolyma highway	62.07333	130.0355	A.A. Kotov	AAK-M-1943
B3	Zh051	MF346414					Daphnia magna	Russia	Yakutia Autonomous Republic	Pond 3, Yakutsk	61.96418	129.6307	E.I. Bekker, A.I. Klimovsky	AAK-M-2297
B3	Zh052	MF346414					Daphnia magna	Russia	Yakutia Autonomous Republic	Pond 3, Yakutsk	61.96418	129.6307	E.I. Bekker, A.I. Klimovsky	AAK-M-2297
B3	Zh053	MF346414					Daphnia magna	Russia	Yakutia Autonomous Republic	Pond 3, Yakutsk	61.96418	129.6307	E.I. Bekker, A.I. Klimovsky	AAK-M-2297
B3	Zh054	MF346414					Daphnia magna	Russia	Yakutia Autonomous Republic	Pond 3, Yakutsk	61.96418	129.6307	E.I. Bekker, A.I. Klimovsky	AAK-M-2297
B3	Zh055	MF346414					Daphnia magna	Russia	Yakutia Autonomous Republic	Pond 3, Yakutsk	61.96418	129.6307	E.I. Bekker, A.I. Klimovsky	AAK-M-2297
B3	Zh058	MF346414					Daphnia magna	Russia	Yakutia Autonomous Republic	Pond 3, Yakutsk	61.96418	129.6307	E.I. Bekker, A.I. Klimovsky	AAK-M-2297
B3	Zh059	MF346414					Daphnia magna	Russia	Yakutia Autonomous Republic	Pond 3, Yakutsk	61.96418	129.6307	E.I. Bekker, A.I. Klimovsky	AAK-M-2297
A1	Zh061	MF346438					Daphnia magna	Russia	Volgograd Area	Cattle pond, Bolshiye Oreshki village	50.15566	43.38908	E.I. Bekker, Y.R. Galimov, A.A. Zharov	В11
A1	Zh062	MF346439					Daphnia magna	Russia	Volgograd Area	Cattle pond, Bolshiye Oreshki village	50.15566	43.38908	E.I. Bekker, Y.R. Galimov, A.A. Zharov	В11
A1	Zh063	MF346440			MF346490		Daphnia magna	Russia	Volgograd Area	Cattle pond, Bolshiye Oreshki village	50.15566	43.38908	E.I. Bekker, Y.R. Galimov, A.A. Zharov	В11
A1	Zh064	MF346441					Daphnia magna	Russia	Volgograd Area	Cattle pond, Bolshiye Oreshki village	50.15566	43.38908	E.I. Bekker, Y.R. Galimov, A.A. Zharov	В11
A1	Zh065	MF346438					Daphnia magna	Russia	Volgograd Area	Cattle pond, Bolshiye Oreshki village	50.15566	43.38908	E.I. Bekker, Y.R. Galimov, A.A. Zharov	В11
A1	Zh066	MF346438					Daphnia magna	Russia	Volgograd Area	Cattle pond, Bolshiye Oreshki village	50.15566	43.38908	E.I. Bekker, Y.R. Galimov, A.A. Zharov	В11
B3	Zh076	MF346403					Daphnia magna	Mongolia		Sangiy Dalay Noor (Lake)	46.67916	103.3033	D. Karabanov	AAK-M-1752
B3	Zh077	MF346403					Daphnia magna	Mongolia		Sangiy Dalay Noor (Lake)	46.67916	103.3033	D. Karabanov	AAK-M-1752
B3	Zh078	MF346403					Daphnia magna	Mongolia		Sangiy Dalay Noor (Lake)	46.67916	103.3033	D. Karabanov	AAK-M-1752
B3	Zh079	MF346404					Daphnia magna	Mongolia		Sangiy Dalay Noor (Lake)	46.67916	103.3033	D. Karabanov	AAK-M-1752
B3	Zh080	MF346404					Daphnia magna	Mongolia		Sangiy Dalay Noor (Lake)	46.67916	103.3033	D. Karabanov	AAK-M-1752
B3	Zh083	MF346405					Daphnia magna	Mongolia		Sangiy Dalay Noor (Lake)	46.67916	103.3033	D. Karabanov	AAK-M-1753
B3	Zh084	MF346405					Daphnia magna	Mongolia		Sangiy Dalay Noor (Lake)	46.67916	103.3033	D. Karabanov	AAK-M-1753
B3	Zh085	MF346405			MF346491		Daphnia magna	Mongolia		Sangiy Dalay Noor (Lake)	46.67916	103.3033	D. Karabanov	AAK-M-1753
B3	Zh086	MF346405			MF346491		Daphnia magna	Mongolia		Sangiy Dalay Noor (Lake)	46.67916	103.3033	D. Karabanov	AAK-M-1753
B3	Zh087	MF346405					Daphnia magna	Mongolia		Sangiy Dalay Noor (Lake)	46.67916	103.3033	D. Karabanov	AAK-M-1753
B3	Zh088	MF346405					Daphnia magna	Mongolia		Sangiy Dalay Noor (Lake)	46.67916	103.3033	D. Karabanov	AAK-M-1753
B3	Zh091	MF346401					Daphnia magna	Mongolia		Lake 2, Olon Nuur lake system	49.91	102.63	D. Karabanov	AAK-M-1321
B3	Zh092	MF346401					Daphnia magna	Mongolia		Lake 2, Olon Nuur lake system	49.91	102.63	D. Karabanov	AAK-M-1321
A1	Zh099	MF346448			MF346492	MF346497	Daphnia magna	Russia	Saratov Area	A pond in Vodianovsky Farm	50.50062	47.15662	E.I. Bekker, Y.R. Galimov, A.A. Zharov	C10
A1	Zh101	MF346447			MF346481		Daphnia magna	Russia	Saratov Area	A pond in Vodianovsky Farm	50.50062	47.15662	E.I. Bekker, Y.R. Galimov, A.A. Zharov	C10
A1	Zh102	MF346447					Daphnia magna	Russia	Saratov Area	A pond in Vodianovsky Farm	50.50062	47.15662	E.I. Bekker, Y.R. Galimov, A.A. Zharov	C10
A1	Zh106	MF346447					Daphnia magna	Russia	Saratov Area	A pond in Vodianovsky Farm	50.50062	47.15662	E.I. Bekker, Y.R. Galimov, A.A. Zharov	C10
B3	Zh177	MF346401					Daphnia magna	Mongolia		Lake 2, Olon Nuur lake system	49.91	102.63	D. Karabanov	AAK-M-1321
B3	Zh178	MF346401			MF346482		Daphnia magna	Mongolia		Lake 2, Olon Nuur lake system	49.91	102.63	D. Karabanov	AAK-M-1321
B3	Zh179	MF346402			MF346482		Daphnia magna	Mongolia		Lake 2, Olon Nuur lake system	49.91	102.63	D. Karabanov	AAK-M-1321
B3	Zh180	MF346401			MF346482		Daphnia magna	Mongolia		Lake 2, Olon Nuur lake system	49.91	102.63	D. Karabanov	AAK-M-1321
B3	Zh181	MF346401			MF346483		Daphnia magna	Mongolia		Lake 2, Olon Nuur lake system	49.91	102.63	D. Karabanov	AAK-M-1321
B3	Zh184	MF346401			MF346484		Daphnia magna	Mongolia		Lake 2, Olon Nuur lake system	49.91	102.63	D. Karabanov	AAK-M-1321
B3	Zh185	MF346401			MF346483		Daphnia magna	Mongolia		Lake 2, Olon Nuur lake system	49.91	102.63	D. Karabanov	AAK-M-1321
B3	Zh186	MF346401					Daphnia magna	Mongolia		Lake 2, Olon Nuur lake system	49.91	102.63	D. Karabanov	AAK-M-1321
B3	Zh187	MF346401					Daphnia magna	Mongolia		Lake 2, Olon Nuur lake system	49.91	102.63	D. Karabanov	AAK-M-1321
B3	Zh188	MF346401			MF346485		Daphnia magna	Mongolia		Lake 2, Olon Nuur lake system	49.91	102.63	D. Karabanov	AAK-M-1321
B3	Zh189	MF346401			MF346482		Daphnia magna	Mongolia		Lake 2, Olon Nuur lake system	49.91	102.63	D. Karabanov	AAK-M-1321
B3	Zh190	MF346401					Daphnia magna	Mongolia		Lake 2, Olon Nuur lake system	49.91	102.63	D. Karabanov	AAK-M-1321
B3	Zh191	MF346406					Daphnia magna	Mongolia		Sangiy Dalay Noor (Lake)	46.67916	103.3033	D. Karabanov	AAK-M-1753
B3	Zh192	MF346405					Daphnia magna	Mongolia		Sangiy Dalay Noor (Lake)	46.67916	103.3033	D. Karabanov	AAK-M-1753
B3	Zh193	MF346405					Daphnia magna	Mongolia		Sangiy Dalay Noor (Lake)	46.67916	103.3033	D. Karabanov	AAK-M-1753
B3	Zh195	MF346405					Daphnia magna	Mongolia		Sangiy Dalay Noor (Lake)	46.67916	103.3033	D. Karabanov	AAK-M-1753
B3	Zh196	MF346409					Daphnia magna	Russia	Yakutia Autonomous Republic	A metallic tank near house of L. Pestriakova, Yakutsk	61.96021	129.6543	A.A. Kotov	AAK-M-1940
B3	Zh197	MF346409					Daphnia magna	Russia	Yakutia Autonomous Republic	A metallic tank near house of L. Pestriakova, Yakutsk	61.96021	129.6543	A.A. Kotov	AAK-M-1940
B5	Zh211	MF346410					Daphnia magna	Russia	Yakutia Autonomous Republic	A large forest lake 300 m from the Federal Kolyma highway	62.07333	130.0355	A.A. Kotov	AAK-M-1943
B5	Zh212	MF346410					Daphnia magna	Russia	Yakutia Autonomous Republic	A large forest lake 300 m from the Federal Kolyma highway	62.07333	130.0355	A.A. Kotov	AAK-M-1943
B3	Zh222	MF346414			MF346486		Daphnia magna	Russia	Yakutia Autonomous Republic	Pond 3, Yakutsk	61.96418	129.6307	E.I. Bekker, A.I. Klimovsky	AAK-M-2297
B3	Zh223	MF346414					Daphnia magna	Russia	Yakutia Autonomous Republic	Pond 3, Yakutsk	61.96418	129.6307	E.I. Bekker, A.I. Klimovsky	AAK-M-2297
B3	Zh226	MF346414			MF346486		Daphnia magna	Russia	Yakutia Autonomous Republic	Pond 3, Yakutsk	61.96418	129.6307	E.I. Bekker, A.I. Klimovsky	AAK-M-2297
B3	Zh227	MF346414			MF346487		Daphnia magna	Russia	Yakutia Autonomous Republic	Pond 3, Yakutsk	61.96418	129.6307	E.I. Bekker, A.I. Klimovsky	AAK-M-2297
B3	Zh228	MF346414			MF346488		Daphnia magna	Russia	Yakutia Autonomous Republic	Pond 3, Yakutsk	61.96418	129.6307	E.I. Bekker, A.I. Klimovsky	AAK-M-2297
A1	Zh232	MF346416					Daphnia magna	Russia	Moscow Area	A sewage pond in Roshal	55.683335	39.881901	A.A. Zharov, Y.R. Galimov, A.A. Kotov	AAK-M-2755
A1	Zh233	MF346417					Daphnia magna	Russia	Moscow Area	A sewage pond in Roshal	55.683335	39.881901	A.A. Zharov, Y.R. Galimov, A.A. Kotov	AAK-M-2755
A1	Zh244	MF346418					Daphnia magna	Russia	Moscow Area	A sewage pond in Roshal	55.683335	39.881901	A.A. Zharov, Y.R. Galimov, A.A. Kotov	AAK-M-2755
A1	Zh252	MF346419					Daphnia magna	Russia	Ryazan Area	A pond closely to sewage facilities, Ryazan	54.53588	39.78984	E.I. Bekker, Y.R. Galimov, A.A. Zharov	AAK-M-2776 P1(1)
A1	Zh253	MF346420					Daphnia magna	Russia	Ryazan Area	A pond closely to sewage facilities, Ryazan	54.53588	39.78984	E.I. Bekker, Y.R. Galimov, A.A. Zharov	AAK-M-2776 P1(1)
A1	Zh254	MF346421					Daphnia magna	Russia	Ryazan Area	A pond closely to sewage facilities, Ryazan	54.53588	39.78984	E.I. Bekker, Y.R. Galimov, A.A. Zharov	AAK-M-2776 P1(1)
A1	Zh270	MF346425					Daphnia magna	Russia	Tyumen Area	Lake 2, Belozersky Natural Reserve	55.79279	67.84357	D.S. Dorofeev	AAK-M-2901
A1	Zh271	MF346426					Daphnia magna	Russia	Tyumen Area	Lake 2, Belozersky Natural Reserve	55.79279	67.84357	D.S. Dorofeev	AAK-M-2901
A1	Zh272	MF346427					Daphnia magna	Russia	Tyumen Area	Lake 2, Belozersky Natural Reserve	55.79279	67.84357	D.S. Dorofeev	AAK-M-2901
A1	Zh291	MF346435					Daphnia magna	Russia	Volgograd Area	Cattle pond near the road	50.21552	46.86313	E.I. Bekker, Y.R. Galimov, A.A. Zharov	B03
A1	Zh292	MF346435					Daphnia magna	Russia	Volgograd Area	Cattle pond near the road	50.21552	46.86313	E.I. Bekker, Y.R. Galimov, A.A. Zharov	B03
A1	Zh315	MF346442					Daphnia magna	Russia	Volgograd Area	Cattle pond, Bolshiye Oreshki village	50.15566	43.38908		B11
A1	Zh316	MF346440					Daphnia magna	Russia	Volgograd Area	Cattle pond, Bolshiye Oreshki village	50.15566	43.38908		B11
A1	Zh317	MF346443					Daphnia magna	Russia	Volgograd Area	Cattle pond, Bolshiye Oreshki village	50.15566	43.38908		B11
A1	Zh318	MF346438					Daphnia magna	Russia	Volgograd Area	Cattle pond, Bolshiye Oreshki village	50.15566	43.38908		B11
	Zh337	MF346385					Daphnia sinensis	Russia	Primorye	Puddle 2 near the reservoir of Luchegorskaya power station	46.45208	134.2991	A.A. Kotov	AAK-M-0651
	Zh338	MF346386					Daphnia sinensis	Russia	Primorye	Puddle 2 near the reservoir of Luchegorskaya power station	46.45208	134.2991	A.A. Kotov	AAK-M-0651
	Zh343	MF346388					Daphnia sinensis	Russia	Sakhalin Area	A muddy puddle 1 near River Naiba	47.42011	142.7802	A.A. Kotov	AAK-M-837
B3	Zh427	MF346476					Daphnia magna	Mongolia		Orog Nuur	45.064372	100.6747	A.A. Kotov	SDM1
B3	Zh428	MF346452					Daphnia magna	China		Wuhan	30.57575	114.391843		China1
A1	Zh429	MF346445					Daphnia magna	Russia	Volgograd Area	Cattle pond, Bolshiye Oreshki village	50.15566	43.38908	Y.R. Galimov	BF2-14
	Zh434	MF346391					Daphnia sinensis	Russia	Krasnodar Territory	A pond near Stanitsa Petrovskaya	45.433333	37.878667	Y.R. Galimov	DSP-32
	Zh435	MF346390					Daphnia sinensis	Russia	Krasnodar Territory	A pond near Stanitsa Petrovskaya	45.433333	37.878667	Y.R. Galimov	DSP-02
	Zh436	MF346392					Daphnia sinensis	Russia	Krasnodar Territory	A pond near Stanitsa Petrovskaya	45.433333	37.878667	Y.R. Galimov	DSP-70
	Zh441	MF346399		MF346512		MF346493	Daphnia similis	Russia	Saratov Area	A pond on border of Saratov and Volgograd Areas	50.496417	47.2064	E.I. Bekker, Y.R. Galimov, A.A. Zharov	C12
	Zh442	MF346400					Daphnia similis	Russia	Saratov Area	A pond on border of Saratov and Volgograd Areas	50.496417	47.2064	E.I. Bekker, Y.R. Galimov, A.A. Zharov	C12
	Zh443	MF346400		MF346513			Daphnia similis	Russia	Saratov Area	A pond on border of Saratov and Volgograd Areas	50.496417	47.2064	E.I. Bekker, Y.R. Galimov, A.A. Zharov	C12
A1	Zh444	MF346436	MF346501	MF346517			Daphnia magna	Russia	Volgograd Area	Almost dried roadside ditch near Staraya Balka village	49.98664	46.69344	E.I. Bekker, Y.R. Galimov, A.A. Zharov	B05-2
A1	Zh445	MF346422					Daphnia magna	Russia	Volgograd Area	Almost dried roadside ditch near Staraya Balka village	49.98664	46.69344	E.I. Bekker, Y.R. Galimov, A.A. Zharov	AAK-M-2783 (B05-3)
A1	Zh447	MF346436					Daphnia magna	Russia	Volgograd Area	Almost dried roadside ditch near Staraya Balka village	49.98664	46.69344	E.I. Bekker, Y.R. Galimov, A.A. Zharov	B05-9
A1	Zh448	MF346436	MF346502	MF346518			Daphnia magna	Russia	Volgograd Area	Almost dried roadside ditch near Staraya Balka village	49.98664	46.69344	E.I. Bekker, Y.R. Galimov, A.A. Zharov	B05-10
A1	Zh449	MF346436					Daphnia magna	Russia	Volgograd Area	Almost dried roadside ditch near Staraya Balka village	49.98664	46.69344	E.I. Bekker, Y.R. Galimov, A.A. Zharov	B05-11
A1	Zh450	MF346456	MF346503	MF346519			Daphnia magna	Czech Republic	South Moravia	Hlohovecky pond near Lednice	48.79306	16.79222	Y.R. Galimov	Le1-02
B3	Zh451	MF346444			MF346489		Daphnia magna	Russia	Irkutsk Area	Puddle near Baikal shore, Olkhon strait	53.01783	106.88683	Y.R. Galimov	Baya2
A1	Zh454	MF346450	MF346504	MF346520			Daphnia magna	Russia	Saratov Area	A pond on border of Saratov and Volgograd Areas	50.496417	47.2064	E.I. Bekker, Y.R. Galimov, A.A. Zharov	C12-1
A1	Zh455	MF346451					Daphnia magna	Russia	Volgograd Area	A pond in Verkhniy Eruslan	50.50928	46.51882	E.I. Bekker, Y.R. Galimov, A.A. Zharov	C20-1
A1	Zh457	MF346461					Daphnia magna	Russia	Moscow Area	A sewage pond in Roshal	55.683335	39.881901	Y.R. Galimov	Q3
A1	Zh458	MF346462					Daphnia magna	Russia	Moscow Area	A sewage pond in Roshal	55.683335	39.881901	Y.R. Galimov	Q5
A1	Zh459	MF346446	MF346505				Daphnia magna	Russia	Volgograd Area	Cattle pond, Bolshiye Oreshki village	50.15566	43.38908	Y.R. Galimov	BF2-06
A1	Zh461	MF346453	MF346506	MF346521			Daphnia magna	Hungary		Dry pond near Agricutural Museum, Budapest	47.51472	19.08138	A.A. Kotov	Hu-Ag-03
A1	Zh462	MF346454		MF346522			Daphnia magna	Hungary		Bomb crater 3, Apaj	47.0737444444445	19.1360277777778	Y.R. Galimov	Hu-Cr3-01
B4	Zh469	MF346463	MF346507	MF346523			Daphnia magna	Russia	Altai Autonomous Republic	A deep lake near Kosh-Agach	49.9678333333333	88.692	Y.R. Galimov	Ru-AL1-08
B4	Zh470	MF346464					Daphnia magna	Russia	Altai Autonomous Republic	A deep lake near Kosh-Agach	49.9678333333333	88.692	Y.R. Galimov	Ru-AL1-09
B3	Zh471	MF346465					Daphnia magna	Russia	Irkutsk Area	Puddle near Baikal shore, Olkhon strait	53.01783	106.88683	Y.R. Galimov	Ru-BaYa-11
B1	Zh479	MF346466					Daphnia magna	Russia	Khakassia	Bele Lake	54.6726666666667	90.2268333333333	Y.R. Galimov	Ru-Ha2-01
B1	Zh480	MF346466	MF346508				Daphnia magna	Russia	Khakassia	Bele Lake	54.6726666666667	90.2268333333333	Y.R. Galimov	Ru-Ha2-06
B1	Zh481	MF346466					Daphnia magna	Russia	Khakassia	Bele Lake	54.6726666666667	90.2268333333333	Y.R. Galimov	Ru-Ha2-14
A1	Zh483	MF346467					Daphnia magna	Russia	Kurgan Area	A shallow pond in Kushma village	55.3038333333333	63.4053333333333	Y.R. Galimov	Ru-Ku1-11
B1	Zh494	MF346469	MF346509	MF346524			Daphnia magna	Russia	Tuva Autonomous Republic	Beloye lake near Arzhaan village	52.073	93.723	Y.R. Galimov	Ru-Tu5-11
B1	Zh495	MF346469					Daphnia magna	Russia	Tuva Autonomous Republic	Beloye lake near Arzhaan village	52.073	93.723	Y.R. Galimov	Ru-Tu5-13
B1	Zh496	MF346469					Daphnia magna	Russia	Tuva Autonomous Republic	Beloye lake near Arzhaan village	52.073	93.723	Y.R. Galimov	Ru-Tu5-15
B3	Zh499	MF346470					Daphnia magna	Russia	Zabaikalsky Territory	Lake Balyktuy (saline)	50.4131666666667	114.724666666667	Y.R. Galimov	Ru-Zb1-17
B3	Zh500	MF346471					Daphnia magna	Russia	Zabaikalsky Territory	Ushkinda lake, Daurskiy National Reserve	50.3483333333333	114.825666666667	Y.R. Galimov	Ru-Zb2-14
B3	Zh502	MF346471					Daphnia magna	Russia	Zabaikalsky Territory	Ushkinda lake, Daurskiy National Reserve	50.3483333333333	114.825666666667	Y.R. Galimov	Ru-Zb2-20
	Zh506	MF346396	MF346499	MF346514			Daphnia sinensis	Russia	Tuva Autonomous Republic	A roadside ditch near Sagly	50.502667	91.276333	Y.R. Galimov	sRu-Tu1-1
	Zh507	MF346396					Daphnia sinensis	Russia	Tuva Autonomous Republic	A roadside ditch near Sagly	50.502667	91.276333	Y.R. Galimov	sRu-Tu1-2
	Zh508	MF346397					Daphnia sinensis	Russia	Tuva Autonomous Republic	A roadside ditch near Sagly	50.502667	91.276333	Y.R. Galimov	sRu-Tu1-3
	Zh512	MF346398	MF346500	MF346515			Daphnia sinensis	Russia	Tyumen Area	watering pond near the road	55.77567	68.07767	Y.R. Galimov	WPT20
A1	Zh519	MF346477					Daphnia magna	Russia	Krasnodar Territory	Small pond near the sea shore at Taman Peninsula	45.2220972222222	36.6848027777778	Y.R. Galimov	T21-12
A1	Zh520	MF346477	MF346510	MF346525			Daphnia magna	Russia	Krasnodar Territory	Small pond near the sea shore at Taman Peninsula	45.2220972222222	36.6848027777778	Y.R. Galimov	T21-27
A1	Zh521	MF346477					Daphnia magna	Russia	Krasnodar Territory	Small pond near the sea shore at Taman Peninsula	45.2220972222222	36.6848027777778	Y.R. Galimov	T21-24
A1	Zh522	MF346449					Daphnia magna	Russia	Saratov Area	A pond on border of Saratov and Volgograd Areas	50.496417	47.2064	E.I. Bekker, Y.R. Galimov, A.A. Zharov	c12-22
A1	Zh523	MF346449					Daphnia magna	Russia	Saratov Area	A pond on border of Saratov and Volgograd Areas	50.496417	47.2064	E.I. Bekker, Y.R. Galimov, A.A. Zharov	c12-04
A1	Zh525	MF346458	MF346511	MF346526			Daphnia magna	Russia	Novosibirsk Area	Lake Yarki, city of Karasuk	53.43	78.02		Novosibirsk1
	Zh526	MF346393					Daphnia sinensis	Russia	Irkutsk Area	Nuku-Nur lake	53.0741666666667	106.9375	Y.R. Galimov	Irk1-01
	Zh527	MF346393			MF346480		Daphnia sinensis	Russia	Irkutsk Area	Nuku-Nur lake	53.0741666666667	106.9375	Y.R. Galimov	Irk1-20
	Zh528	MF346394					Daphnia sinensis	Russia	Irkutsk Area	Nuku-Nur lake	53.0741666666667	106.9375	Y.R. Galimov	Irk1-07
	Zh529	MF346395		MF346516			Daphnia sinensis	Russia	Tuva Autonomous Republic	small watering puddle near Tore-Hol lake	50.105	95.1501666666667	Y.R. Galimov	Ru-Tu4-10
B3	Zh533	MF346455					Daphnia magna	Russia	Irkutsk Area	Kholbo lake, Irkutsk region	52.9895	106.721	Y.R. Galimov	Irk2-07
A1	Zh537	MF346468		MF346527			Daphnia magna	Russia	Samara Area	Pond in a village, Samara region	52.0870183333333	50.868105	Y.R. Galimov	Ru-Sam2-38
A1	Zh540	MF346473					Daphnia magna	Russia	Samara Area	Farm pond in Samara region	52.9647566666667	50.28107	Y.R. Galimov	RuSam5-16
A1	Zh541	MF346474					Daphnia magna	Russia	Samara Area	Farm pond in Samara region	52.9647566666667	50.28107	Y.R. Galimov	RuSam5-19
A1	Zh554	MF346457					Daphnia magna	Russia	Rostov Area	A pool near Manych	46.4390666666667	42.7452333333333	A.S. Khizhnyakova	Ma4-02
B3	Zh559	MF346475					Daphnia magna	Russia	Zabaikalsky Territory	Puddles on the bed of dried Barun Torei Lake	50.2258333333333	115.642	Y.R. Galimov	RuZb6-04
A1	Zh562	MF346479					Daphnia magna	Finland		Pond in Tvärminne	59.83333	23.21666	D. Ebert	Xin-3
A1	Zh563	MF346472					Daphnia magna	Russia	Saratov Area	A pond on border of Saratov and Volgograd Areas	50.496417	47.2064	E.I. Bekker, Y.R. Galimov, A.A. Zharov	RuC12-01
A1	Zh578	MF346431					Daphnia magna	Russia	Novosibirsk Area	Lake Yarki, city of Karasuk	53.43	78.02	E.I. Zuykova	AAK-M-3204
A1	Zh579	MF346431					Daphnia magna	Russia	Novosibirsk Area	Lake Yarki, city of Karasuk	53.43	78.02	E.I. Zuykova	AAK-M-3204
A1	Zh580	MF346432					Daphnia magna	Russia	Novosibirsk Area	Lake Yarki, city of Karasuk	53.43	78.02	E.I. Zuykova	AAK-M-3204
B1	Zh581	MF346433					Daphnia magna	Russia	Novosibirsk Area	Lake Yarki, city of Karasuk	53.43	78.02	E.I. Zuykova	AAK-M-3204
B2	Zh582	MF346434					Daphnia magna	Mongolia		A pond N to Arbulag	50.0967	99.4198	A.V. Tchabovskiy et al.	AAK-M-3384
B2	Zh583	MF346434					Daphnia magna	Mongolia		A pond N to Arbulag	50.0967	99.4198	A.V. Tchabovskiy et al.	AAK-M-3384
A1	Zh586	MF346429					Daphnia magna	Russia	Kalmyk Autonomous Republic	Puddle 1, not far from Caspian Sea	45.31078	47.19498	A.A. Makhrov, V.A. Artamonova	AAK-M-3072
A1	Zh587	MF346430					Daphnia magna	Russia	Kalmyk Autonomous Republic	Puddle 1, not far from Caspian Sea	45.31078	47.19498	A.A. Makhrov, V.A. Artamonova	AAK-M-3072
A1	Zh588	MF346429					Daphnia magna	Russia	Kalmyk Autonomous Republic	Puddle 1, not far from Caspian Sea	45.31078	47.19498	A.A. Makhrov, V.A. Artamonova	AAK-M-3072
A1	Zh589	MF346430					Daphnia magna	Russia	Kalmyk Autonomous Republic	Puddle 1, not far from Caspian Sea	45.31078	47.19498	A.A. Makhrov, V.A. Artamonova	AAK-M-3072
