# Supplementary material for: Phylogeography of Daphnia magna Straus (Crustacea: Cladocera) in Northern Eurasia: Evidence for a deep longitudinal split between mitochondrial lineages
Source: PLoS One. 2018 Mar 15;13(3):e0194045. doi: 10.1371/journal.pone.0194045 (PMC5854346; doi:10.1371/journal.pone.0194045)
Supplement: S2 Table — (XLS) [file pone.0194045.s006.xls]

## Sheet: NCBI
Species or COI clade	COI Haplotype	Star-group of haplotypes	Genbank ID	Reference	Geograpic region
A2	H_69	s17	AF217106_NAmer	Hebert et al., 2002	9_USA and Canada
A1	H_50	s27	AY803040_Finland_H1	De Gelas & De Meester, 2005	3_Scandinavia & Karelia
A1	H_49	s27	AY803041_Israel_H2	De Gelas & De Meester, 2005	2_Mediterranean Region, Middle East and Caucasus
A1	H_51	s27	AY803042_Finland_H3	De Gelas & De Meester, 2005	3_Scandinavia & Karelia
A1	H_48	s27	AY803043_Czech_H4	De Gelas & De Meester, 2005	1_Western and Central Europe
A1	H_48	s27	AY803043_Sweden_H4	De Gelas & De Meester, 2005	3_Scandinavia & Karelia
A1	H_47	s26	AY803044_Denmark_H5	De Gelas & De Meester, 2005	3_Scandinavia & Karelia
A1	H_47	s26	AY803044_Luxemburg_H5	De Gelas & De Meester, 2005	1_Western and Central Europe
A1	H_17	s27	AY803045_Finland_H6	De Gelas & De Meester, 2005	3_Scandinavia & Karelia
A1	H_17	s27	AY803045_Germany_H6	De Gelas & De Meester, 2005	1_Western and Central Europe
A1	H_17	s27	AY803045_Israel_H6	De Gelas & De Meester, 2005	2_Mediterranean Region, Middle East and Caucasus
A1	H_17	s27	AY803045_Poland_H6	De Gelas & De Meester, 2005	1_Western and Central Europe
A1	H_3	s23	AY803046_Czech_H7	De Gelas & De Meester, 2005	1_Western and Central Europe
A1	H_3	s23	AY803047_Germany_H8	De Gelas & De Meester, 2005	1_Western and Central Europe
A1	H_55	s30	AY803048_Norway_H9	De Gelas & De Meester, 2005	3_Scandinavia & Karelia
A1	H_54	s30	AY803049_Norway_H10	De Gelas & De Meester, 2005	3_Scandinavia & Karelia
A1	H_52	s21	AY803050_Germany_H12	De Gelas & De Meester, 2005	1_Western and Central Europe
A1	H_24	s22	AY803051_Germany_H13	De Gelas & De Meester, 2005	1_Western and Central Europe
A1	H_24	s22	AY803051_Hungary_H13	De Gelas & De Meester, 2005	1_Western and Central Europe
A1	H_53	s22	AY803052_Hungary_H14	De Gelas & De Meester, 2005	1_Western and Central Europe
A1	H_24	s22	AY803053_Hungary_H15	De Gelas & De Meester, 2005	1_Western and Central Europe
A1	H_38	s22	AY803054_Hungary_H16	De Gelas & De Meester, 2005	1_Western and Central Europe
A1	H_37	s22	AY803055_Hungary_H17	De Gelas & De Meester, 2005	1_Western and Central Europe
A1	H_1	s1	AY803056_Belgium_H11	De Gelas & De Meester, 2005	1_Western and Central Europe
A1	H_1	s1	AY803057_Belgium_H18	De Gelas & De Meester, 2005	1_Western and Central Europe
A1	H_1	s1	AY803057_Hungary_H18	De Gelas & De Meester, 2005	1_Western and Central Europe
A1	H_1	s1	AY803057_Italy_H18	De Gelas & De Meester, 2005	2_Mediterranean Region, Middle East and Caucasus
A1	H_1	s1	AY803057_Morocco_H18	De Gelas & De Meester, 2005	2_Mediterranean Region, Middle East and Caucasus
A1	H_1	s1	AY803057_Poland_H18	De Gelas & De Meester, 2005	1_Western and Central Europe
A1	H_1	s1	AY803057_Portugal_H18	De Gelas & De Meester, 2005	2_Mediterranean Region, Middle East and Caucasus
A1	H_1	s1	AY803057_Spain_H18	De Gelas & De Meester, 2005	2_Mediterranean Region, Middle East and Caucasus
A1	H_45	s1	AY803058_Hungary_H19	De Gelas & De Meester, 2005	1_Western and Central Europe
A1	H_44	s1	AY803059_Belgium_H20	De Gelas & De Meester, 2005	1_Western and Central Europe
A1	H_2	s2	AY803060_UK_H21	De Gelas & De Meester, 2005	3_Scandinavia & Karelia
A1	H_46	s1	AY803061_Spain_H22	De Gelas & De Meester, 2005	2_Mediterranean Region, Middle East and Caucasus
A1	H_43	s7	AY803062_Spain_H23	De Gelas & De Meester, 2005	2_Mediterranean Region, Middle East and Caucasus
A1	H_40	s1	AY803063_Spain_H24	De Gelas & De Meester, 2005	2_Mediterranean Region, Middle East and Caucasus
A1	H_39	s1	AY803064_Spain_H25	De Gelas & De Meester, 2005	2_Mediterranean Region, Middle East and Caucasus
A1	H_42	s1	AY803065_Belgium_H26	De Gelas & De Meester, 2005	1_Western and Central Europe
A1	H_41	s3	AY803066_Belgium_H27	De Gelas & De Meester, 2005	1_Western and Central Europe
A1	H_60	s1	AY803067_Germany_H28	De Gelas & De Meester, 2005	1_Western and Central Europe
A1	H_59	s1	AY803068_Portugal_H29	De Gelas & De Meester, 2005	2_Mediterranean Region, Middle East and Caucasus
A1	H_61	s20	AY803069_Portugal_H30	De Gelas & De Meester, 2005	2_Mediterranean Region, Middle East and Caucasus
A1	H_61	s20	AY803070_Portugal_H31	De Gelas & De Meester, 2005	2_Mediterranean Region, Middle East and Caucasus
A1	H_58	s8	AY803071_Spain_H32	De Gelas & De Meester, 2005	2_Mediterranean Region, Middle East and Caucasus
A1	H_56	s10	AY803072_Belgium_H33	De Gelas & De Meester, 2005	1_Western and Central Europe
A1	H_7	s13	AY803073_Germany_H34	De Gelas & De Meester, 2005	1_Western and Central Europe
A1	H_7	s13	AY803073_Russia_Karelia_H34	De Gelas & De Meester, 2005	3_Scandinavia & Karelia
A1	H_57	s12	AY803074_Morocco_H35	De Gelas & De Meester, 2005	2_Mediterranean Region, Middle East and Caucasus
A1	H_62	s9	AY803075_Israel_H36	De Gelas & De Meester, 2005	2_Mediterranean Region, Middle East and Caucasus
A1	H_64	s9	AY803076_Israel_H37	De Gelas & De Meester, 2005	2_Mediterranean Region, Middle East and Caucasus
A1	H_62	s9	AY803077_Portugal_H38	De Gelas & De Meester, 2005	2_Mediterranean Region, Middle East and Caucasus
A1	H_65	s9	AY803078_Spain_H39	De Gelas & De Meester, 2005	2_Mediterranean Region, Middle East and Caucasus
A2	H_70	s18	AY803079_USA_1	De Gelas & De Meester, 2005	9_USA and Canada
A2	H_70	s18	AY803080_USA_2	De Gelas & De Meester, 2005	9_USA and Canada
B3	H_84	s46	AY803081_Japan_H40	De Gelas & De Meester, 2005	8_China and Japan
A1	H_15	s1	DQ166849_Israel	Petrusek et al., 2009	2_Mediterranean Region, Middle East and Caucasus
A1	H_17	s27	EU702132_culture_Canada	Elias-Gutierrez et al., 2008	10_laboratory cultures and apparent invaders
A1	H_17	s27	EU702133_culture_Canada	Elias-Gutierrez et al., 2008	10_laboratory cultures and apparent invaders
A1	H_17	s27	EU702134_culture_Mexico	Elias-Gutierrez et al., 2008	10_laboratory cultures and apparent invaders
A1	H_17	s27	EU702135_culture_Mexico	Elias-Gutierrez et al., 2008	10_laboratory cultures and apparent invaders
A1	H_17	s27	EU702136_culture_Mexico	Elias-Gutierrez et al., 2008	10_laboratory cultures and apparent invaders
A1	H_17	s27	EU702137_culture_Mexico	Elias-Gutierrez et al., 2008	10_laboratory cultures and apparent invaders
A1	H_17	s27	EU702138_culture_Mexico	Elias-Gutierrez et al., 2008	10_laboratory cultures and apparent invaders
A1	H_1	s1	GQ457323_ballast	Briski et al., 2011	10_laboratory cultures and apparent invaders
A1	H_1	s1	GQ457323_ballast	Briski et al., 2011	10_laboratory cultures and apparent invaders
B6	H_90	s41	GU680034_Canada(Manitoba)	International Barcode of Life	9_USA and Canada
B6	H_89	s41	GU680576_Canada(Manitoba)	International Barcode of Life	9_USA and Canada
B6	H_91	s42	GU680596_Canada(Manitoba)	International Barcode of Life	9_USA and Canada
B6	H_88	s40	GU680597_Canada(Manitoba)	International Barcode of Life	9_USA and Canada
B6	H_88	s40	GU680598_Canada(Manitoba)	International Barcode of Life	9_USA and Canada
A1	H_63	s23	JF750768_Russia_Volgograd_BN1	Galimov et al., 2011	4_European Russia (except its northern portion)
A1	H_9	s31	JF750769_Russia_Volgograd_BN2	Galimov et al., 2011	4_European Russia (except its northern portion)
A1	H_19	s33	JF750770_Russia_Moscow_MZ	Galimov et al., 2011	4_European Russia (except its northern portion)
A1	H_7	s13	JF750771_Russia_Taman_Tam	Galimov et al., 2011	4_European Russia (except its northern portion)
B6	H_89	s41	JN233921_Canada(Manitoba)	Jeffery et al., 2011	9_USA and Canada
A1	H_1	s1	JQ279821_Belgium_Dana1	Orsini et al., 2013	1_Western and Central Europe
A1	H_1	s1	JQ279822_Belgium_Dana5	Orsini et al., 2013	1_Western and Central Europe
A1	H_1	s1	JQ279823_Belgium_Dana9	Orsini et al., 2013	1_Western and Central Europe
A1	H_1	s1	JQ279824_Belgium_Dana10	Orsini et al., 2013	1_Western and Central Europe
A1	H_1	s1	JQ279825_Belgium_Dana11	Orsini et al., 2013	1_Western and Central Europe
A1	H_1	s1	JQ279826_Belgium_Dana13	Orsini et al., 2013	1_Western and Central Europe
A1	H_1	s1	JQ279827_Belgium_Dana14	Orsini et al., 2013	1_Western and Central Europe
A1	H_1	s1	JQ279828_Belgium_Dana15	Orsini et al., 2013	1_Western and Central Europe
A1	H_1	s1	JQ279829_Belgium_Dana16	Orsini et al., 2013	1_Western and Central Europe
A1	H_1	s1	JQ279830_Belgium_Dana17	Orsini et al., 2013	1_Western and Central Europe
A1	H_1	s1	JQ279831_Belgium_Dana18	Orsini et al., 2013	1_Western and Central Europe
A1	H_1	s1	JQ279832_Belgium_Dana19	Orsini et al., 2013	1_Western and Central Europe
A1	H_1	s1	JQ279833_Belgium_Dana20	Orsini et al., 2013	1_Western and Central Europe
A1	H_1	s1	JQ279834_Belgium_Dana21	Orsini et al., 2013	1_Western and Central Europe
A1	H_1	s1	JQ279835_Belgium_Dana22	Orsini et al., 2013	1_Western and Central Europe
A1	H_1	s1	JQ279836_Belgium_Dana23	Orsini et al., 2013	1_Western and Central Europe
A1	H_1	s1	JQ279837_Belgium_Dana24	Orsini et al., 2013	1_Western and Central Europe
A1	H_1	s1	JQ279838_Belgium_Dana25	Orsini et al., 2013	1_Western and Central Europe
A1	H_1	s1	JQ279839_Belgium_Dana26	Orsini et al., 2013	1_Western and Central Europe
A1	H_1	s1	JQ279840_Belgium_Dana27	Orsini et al., 2013	1_Western and Central Europe
A1	H_1	s1	JQ279841_Belgium_Dana28	Orsini et al., 2013	1_Western and Central Europe
A1	H_1	s1	JQ279842_Belgium_Dana29	Orsini et al., 2013	1_Western and Central Europe
A1	H_1	s1	JQ279843_Belgium_Dana30	Orsini et al., 2013	1_Western and Central Europe
A1	H_1	s1	JQ279844_Belgium_Dana31	Orsini et al., 2013	1_Western and Central Europe
A1	H_1	s1	JQ279845_Belgium_Dana32	Orsini et al., 2013	1_Western and Central Europe
A1	H_1	s1	JQ279846_Belgium_Kno17	Orsini et al., 2013	1_Western and Central Europe
A1	H_1	s1	JQ279847_Belgium_Kno17	Orsini et al., 2013	1_Western and Central Europe
A1	H_1	s1	JQ279848_Belgium_Kno17	Orsini et al., 2013	1_Western and Central Europe
A1	H_1	s1	JQ279849_Belgium_Kno17	Orsini et al., 2013	1_Western and Central Europe
A1	H_1	s1	JQ279850_Belgium_Kno17	Orsini et al., 2013	1_Western and Central Europe
A1	H_1	s1	JQ279851_Belgium_Kno17	Orsini et al., 2013	1_Western and Central Europe
A1	H_1	s1	JQ279852_Belgium_Kno17	Orsini et al., 2013	1_Western and Central Europe
A1	H_2	s2	JQ279853_Belgium_Kno17	Orsini et al., 2013	1_Western and Central Europe
A1	H_2	s2	JQ279854_Belgium_Kno17	Orsini et al., 2013	1_Western and Central Europe
A1	H_1	s1	JQ279855_Belgium_Kno17	Orsini et al., 2013	1_Western and Central Europe
A1	H_2	s2	JQ279856_Belgium_Kno17	Orsini et al., 2013	1_Western and Central Europe
A1	H_2	s2	JQ279857_Belgium_Kno17	Orsini et al., 2013	1_Western and Central Europe
A1	H_1	s1	JQ279858_Belgium_Kno17	Orsini et al., 2013	1_Western and Central Europe
A1	H_1	s1	JQ279859_Belgium_Kno17	Orsini et al., 2013	1_Western and Central Europe
A1	H_1	s1	JQ279860_Belgium_Kno17	Orsini et al., 2013	1_Western and Central Europe
A1	H_1	s1	JQ279861_Belgium_Kno17	Orsini et al., 2013	1_Western and Central Europe
A1	H_2	s2	JQ279862_Belgium_Kno17	Orsini et al., 2013	1_Western and Central Europe
A1	H_1	s1	JQ279863_Belgium_Kno17	Orsini et al., 2013	1_Western and Central Europe
A1	H_1	s1	JQ279864_Belgium_Kno17	Orsini et al., 2013	1_Western and Central Europe
A1	H_1	s1	JQ279865_Belgium_Kno17	Orsini et al., 2013	1_Western and Central Europe
A1	H_1	s1	JQ279866_Belgium_Kno17	Orsini et al., 2013	1_Western and Central Europe
A1	H_1	s1	JQ279867_Belgium_Kno17	Orsini et al., 2013	1_Western and Central Europe
A1	H_2	s2	JQ279868_Belgium_Kno17	Orsini et al., 2013	1_Western and Central Europe
A1	H_1	s1	JQ279869_Belgium_Kno17	Orsini et al., 2013	1_Western and Central Europe
A1	H_2	s2	JQ279870_Belgium_Kno17	Orsini et al., 2013	1_Western and Central Europe
A1	H_1	s1	JQ279871_Belgium_Kno17	Orsini et al., 2013	1_Western and Central Europe
A1	H_1	s1	JQ279872_Belgium_Kno17	Orsini et al., 2013	1_Western and Central Europe
A1	H_2	s2	JQ279873_Belgium_Kno17	Orsini et al., 2013	1_Western and Central Europe
A1	H_1	s1	JQ279874_Belgium_Kno17	Orsini et al., 2013	1_Western and Central Europe
A1	H_1	s1	JQ279875_Belgium_Kno17	Orsini et al., 2013	1_Western and Central Europe
A1	H_1	s1	JQ279876_Belgium_Kno17	Orsini et al., 2013	1_Western and Central Europe
A1	H_1	s1	JQ279877_Belgium_Kno17	Orsini et al., 2013	1_Western and Central Europe
A1	H_1	s1	JQ279878_Belgium_Kno17	Orsini et al., 2013	1_Western and Central Europe
A1	H_1	s1	JQ279879_Belgium_Kno17	Orsini et al., 2013	1_Western and Central Europe
A1	H_1	s1	JQ279880_Belgium_Kno17	Orsini et al., 2013	1_Western and Central Europe
A1	H_1	s1	JQ279881_Belgium_Kno17	Orsini et al., 2013	1_Western and Central Europe
A1	H_1	s1	JQ279882_Belgium_Kno52	Orsini et al., 2013	1_Western and Central Europe
A1	H_1	s1	JQ279883_Belgium_Kno52	Orsini et al., 2013	1_Western and Central Europe
A1	H_1	s1	JQ279884_Belgium_Kno52	Orsini et al., 2013	1_Western and Central Europe
A1	H_1	s1	JQ279885_Belgium_Kno52	Orsini et al., 2013	1_Western and Central Europe
A1	H_1	s1	JQ279886_Belgium_Kno52	Orsini et al., 2013	1_Western and Central Europe
A1	H_1	s1	JQ279887_Belgium_Kno52	Orsini et al., 2013	1_Western and Central Europe
A1	H_1	s1	JQ279888_Belgium_Kno52	Orsini et al., 2013	1_Western and Central Europe
A1	H_1	s1	JQ279889_Belgium_Kno52	Orsini et al., 2013	1_Western and Central Europe
A1	H_1	s1	JQ279890_Belgium_Kno52	Orsini et al., 2013	1_Western and Central Europe
A1	H_1	s1	JQ279891_Belgium_Kno52	Orsini et al., 2013	1_Western and Central Europe
A1	H_1	s1	JQ279892_Belgium_Kno52	Orsini et al., 2013	1_Western and Central Europe
A1	H_1	s1	JQ279893_Belgium_Kno52	Orsini et al., 2013	1_Western and Central Europe
A1	H_1	s1	JQ279894_Belgium_Kno52	Orsini et al., 2013	1_Western and Central Europe
A1	H_1	s1	JQ279895_Belgium_Kno52	Orsini et al., 2013	1_Western and Central Europe
A1	H_1	s1	JQ279896_Belgium_Kno52	Orsini et al., 2013	1_Western and Central Europe
A1	H_1	s1	JQ279897_Belgium_Kno52	Orsini et al., 2013	1_Western and Central Europe
A1	H_1	s1	JQ279898_Belgium_Kno52	Orsini et al., 2013	1_Western and Central Europe
A1	H_1	s1	JQ279899_Belgium_Kno52	Orsini et al., 2013	1_Western and Central Europe
A1	H_1	s1	JQ279900_Belgium_Kno52	Orsini et al., 2013	1_Western and Central Europe
A1	H_1	s1	JQ279901_Belgium_Kno52	Orsini et al., 2013	1_Western and Central Europe
A1	H_1	s1	JQ279902_Belgium_MO1	Orsini et al., 2013	1_Western and Central Europe
A1	H_2	s2	JQ279903_Belgium_MO2	Orsini et al., 2013	1_Western and Central Europe
A1	H_2	s2	JQ279904_Belgium_MO3	Orsini et al., 2013	1_Western and Central Europe
A1	H_1	s1	JQ279905_Belgium_MO4	Orsini et al., 2013	1_Western and Central Europe
A1	H_1	s1	JQ279906_Belgium_MO5	Orsini et al., 2013	1_Western and Central Europe
A1	H_2	s2	JQ279907_Belgium_MO6	Orsini et al., 2013	1_Western and Central Europe
A1	H_2	s2	JQ279908_Belgium_MO7	Orsini et al., 2013	1_Western and Central Europe
A1	H_2	s2	JQ279909_Belgium_MO8	Orsini et al., 2013	1_Western and Central Europe
A1	H_2	s2	JQ279910_Belgium_MO9	Orsini et al., 2013	1_Western and Central Europe
A1	H_2	s2	JQ279911_Belgium_MO10	Orsini et al., 2013	1_Western and Central Europe
A1	H_2	s2	JQ279912_Belgium_MO11	Orsini et al., 2013	1_Western and Central Europe
A1	H_1	s1	JQ279913_Belgium_MO12	Orsini et al., 2013	1_Western and Central Europe
A1	H_2	s2	JQ279914_Belgium_MO13	Orsini et al., 2013	1_Western and Central Europe
A1	H_2	s2	JQ279915_Belgium_MO14	Orsini et al., 2013	1_Western and Central Europe
A1	H_2	s2	JQ279916_Belgium_MO15	Orsini et al., 2013	1_Western and Central Europe
A1	H_2	s2	JQ279917_Belgium_MO16	Orsini et al., 2013	1_Western and Central Europe
A1	H_2	s2	JQ279918_Belgium_MO17	Orsini et al., 2013	1_Western and Central Europe
A1	H_2	s2	JQ279919_Belgium_MO18	Orsini et al., 2013	1_Western and Central Europe
A1	H_2	s2	JQ279920_Belgium_MO19	Orsini et al., 2013	1_Western and Central Europe
A1	H_2	s2	JQ279921_Belgium_MO20	Orsini et al., 2013	1_Western and Central Europe
A1	H_2	s2	JQ279922_Belgium_MO21	Orsini et al., 2013	1_Western and Central Europe
A1	H_2	s2	JQ279923_Belgium_MO22	Orsini et al., 2013	1_Western and Central Europe
A1	H_1	s1	JQ279924_Belgium_MO23	Orsini et al., 2013	1_Western and Central Europe
A1	H_2	s2	JQ279925_Belgium_MO24	Orsini et al., 2013	1_Western and Central Europe
A1	H_2	s2	JQ279926_Belgium_MO25	Orsini et al., 2013	1_Western and Central Europe
A1	H_2	s2	JQ279927_Belgium_MO26	Orsini et al., 2013	1_Western and Central Europe
A1	H_2	s2	JQ279928_Belgium_MO27	Orsini et al., 2013	1_Western and Central Europe
A1	H_1	s1	JQ279929_Belgium_MO28	Orsini et al., 2013	1_Western and Central Europe
A1	H_2	s2	JQ279930_Belgium_MO29	Orsini et al., 2013	1_Western and Central Europe
A1	H_2	s2	JQ279931_Belgium_MO30	Orsini et al., 2013	1_Western and Central Europe
A1	H_2	s2	JQ279932_Belgium_MO31	Orsini et al., 2013	1_Western and Central Europe
A1	H_2	s2	JQ279933_Belgium_MO32	Orsini et al., 2013	1_Western and Central Europe
A1	H_1	s1	JQ279934_Belgium_MO33	Orsini et al., 2013	1_Western and Central Europe
A1	H_2	s2	JQ279935_Belgium_MO34	Orsini et al., 2013	1_Western and Central Europe
A1	H_2	s2	JQ279936_Belgium_MO35	Orsini et al., 2013	1_Western and Central Europe
A1	H_1	s1	JQ279937_Belgium_MO36	Orsini et al., 2013	1_Western and Central Europe
A1	H_1	s1	JQ279938_Belgium_OM2	Orsini et al., 2013	1_Western and Central Europe
A1	H_1	s1	JQ279939_Belgium_OM2	Orsini et al., 2013	1_Western and Central Europe
A1	H_47	s26	JQ279940_Belgium_OM2	Orsini et al., 2013	1_Western and Central Europe
A1	H_1	s1	JQ279941_Belgium_OM2	Orsini et al., 2013	1_Western and Central Europe
A1	H_1	s1	JQ279942_Belgium_OM2	Orsini et al., 2013	1_Western and Central Europe
A1	H_1	s1	JQ279943_Belgium_OM2	Orsini et al., 2013	1_Western and Central Europe
A1	H_1	s1	JQ279944_Belgium_OM2	Orsini et al., 2013	1_Western and Central Europe
A1	H_68	s24	JQ279945_Belgium_OM2	Orsini et al., 2013	1_Western and Central Europe
A1	H_1	s1	JQ279946_Belgium_OM2	Orsini et al., 2013	1_Western and Central Europe
A1	H_68	s24	JQ279947_Belgium_OM2	Orsini et al., 2013	1_Western and Central Europe
A1	H_1	s1	JQ279948_Belgium_OM2	Orsini et al., 2013	1_Western and Central Europe
A1	H_1	s1	JQ279949_Belgium_OM2	Orsini et al., 2013	1_Western and Central Europe
A1	H_3	s23	JQ279950_Belgium_OM2	Orsini et al., 2013	1_Western and Central Europe
A1	H_1	s1	JQ279951_Belgium_OM2	Orsini et al., 2013	1_Western and Central Europe
A1	H_1	s1	JQ279952_Belgium_OM2	Orsini et al., 2013	1_Western and Central Europe
A1	H_1	s1	JQ279953_Belgium_OM2	Orsini et al., 2013	1_Western and Central Europe
A1	H_1	s1	JQ279954_Belgium_OM2	Orsini et al., 2013	1_Western and Central Europe
A1	H_68	s24	JQ279955_Belgium_OM2	Orsini et al., 2013	1_Western and Central Europe
A1	H_1	s1	JQ279956_Belgium_OM2	Orsini et al., 2013	1_Western and Central Europe
A1	H_68	s24	JQ279957_Belgium_OM2	Orsini et al., 2013	1_Western and Central Europe
A1	H_1	s1	JQ279958_Belgium_OM2	Orsini et al., 2013	1_Western and Central Europe
A1	H_1	s1	JQ279959_Belgium_OM2	Orsini et al., 2013	1_Western and Central Europe
A1	H_68	s24	JQ279960_Belgium_OM2	Orsini et al., 2013	1_Western and Central Europe
A1	H_68	s24	JQ279961_Belgium_OM2	Orsini et al., 2013	1_Western and Central Europe
A1	H_1	s1	JQ279962_Belgium_OM2	Orsini et al., 2013	1_Western and Central Europe
A1	H_1	s1	JQ279963_Belgium_OM2	Orsini et al., 2013	1_Western and Central Europe
A1	H_1	s1	JQ279964_Belgium_OM3	Orsini et al., 2013	1_Western and Central Europe
A1	H_3	s23	JQ279965_Belgium_OM3	Orsini et al., 2013	1_Western and Central Europe
A1	H_1	s1	JQ279966_Belgium_OM3	Orsini et al., 2013	1_Western and Central Europe
A1	H_47	s26	JQ279967_Belgium_OM3	Orsini et al., 2013	1_Western and Central Europe
A1	H_1	s1	JQ279968_Belgium_OM3	Orsini et al., 2013	1_Western and Central Europe
A1	H_1	s1	JQ279969_Belgium_OM3	Orsini et al., 2013	1_Western and Central Europe
A1	H_3	s23	JQ279970_Belgium_OM3	Orsini et al., 2013	1_Western and Central Europe
A1	H_1	s1	JQ279971_Belgium_OM3	Orsini et al., 2013	1_Western and Central Europe
A1	H_1	s1	JQ279972_Belgium_OM3	Orsini et al., 2013	1_Western and Central Europe
A1	H_1	s1	JQ279973_Belgium_OM3	Orsini et al., 2013	1_Western and Central Europe
A1	H_47	s26	JQ279974_Belgium_OM3	Orsini et al., 2013	1_Western and Central Europe
A1	H_1	s1	JQ279975_Belgium_OM3	Orsini et al., 2013	1_Western and Central Europe
A1	H_47	s26	JQ279976_Belgium_OM3	Orsini et al., 2013	1_Western and Central Europe
A1	H_1	s1	JQ279977_Belgium_OM3	Orsini et al., 2013	1_Western and Central Europe
A1	H_1	s1	JQ279978_Belgium_OM3	Orsini et al., 2013	1_Western and Central Europe
A1	H_3	s23	JQ279979_Belgium_OM3	Orsini et al., 2013	1_Western and Central Europe
A1	H_1	s1	JQ279980_Belgium_OM3	Orsini et al., 2013	1_Western and Central Europe
A1	H_1	s1	JQ279981_Belgium_OM3	Orsini et al., 2013	1_Western and Central Europe
A1	H_3	s23	JQ279982_Belgium_OM3	Orsini et al., 2013	1_Western and Central Europe
A1	H_1	s1	JQ279983_Belgium_OM3	Orsini et al., 2013	1_Western and Central Europe
A1	H_47	s26	JQ279984_Belgium_OM3	Orsini et al., 2013	1_Western and Central Europe
A1	H_1	s1	JQ279985_Belgium_OM3	Orsini et al., 2013	1_Western and Central Europe
A1	H_1	s1	JQ279986_Belgium_OM3	Orsini et al., 2013	1_Western and Central Europe
A1	H_3	s23	JQ279987_Belgium_OM3	Orsini et al., 2013	1_Western and Central Europe
A1	H_1	s1	JQ279988_Belgium_OM3	Orsini et al., 2013	1_Western and Central Europe
A1	H_1	s1	JQ279989_Belgium_OM3	Orsini et al., 2013	1_Western and Central Europe
A1	H_3	s23	JQ279990_Belgium_OM3	Orsini et al., 2013	1_Western and Central Europe
A1	H_3	s23	JQ279991_Belgium_OM3	Orsini et al., 2013	1_Western and Central Europe
A1	H_1	s1	JQ279992_Belgium_OM3	Orsini et al., 2013	1_Western and Central Europe
A1	H_93		JQ279993_Belgium_OM3	Orsini et al., 2013	1_Western and Central Europe
A1	H_1	s1	JQ279994_Belgium_OM3	Orsini et al., 2013	1_Western and Central Europe
A1	H_1	s1	JQ279995_Belgium_OM3	Orsini et al., 2013	1_Western and Central Europe
A1	H_67	s25	JQ279996_Belgium_OM3	Orsini et al., 2013	1_Western and Central Europe
A1	H_1	s1	JQ279997_Belgium_OM3	Orsini et al., 2013	1_Western and Central Europe
A1	H_47	s26	JQ279998_Belgium_OM3	Orsini et al., 2013	1_Western and Central Europe
A1	H_66	s3	JQ279999_Belgium_OM3	Orsini et al., 2013	1_Western and Central Europe
A1	H_1	s1	JQ280000_Belgium_Ter1	Orsini et al., 2013	1_Western and Central Europe
A1	H_1	s1	JQ280001_Belgium_Ter1	Orsini et al., 2013	1_Western and Central Europe
A1	H_3	s23	JQ280002_Belgium_Ter1	Orsini et al., 2013	1_Western and Central Europe
A1	H_1	s1	JQ280003_Belgium_Ter1	Orsini et al., 2013	1_Western and Central Europe
A1	H_1	s1	JQ280004_Belgium_Ter1	Orsini et al., 2013	1_Western and Central Europe
A1	H_1	s1	JQ280005_Belgium_Ter1	Orsini et al., 2013	1_Western and Central Europe
A1	H_1	s1	JQ280006_Belgium_Ter1	Orsini et al., 2013	1_Western and Central Europe
A1	H_1	s1	JQ280007_Belgium_Ter1	Orsini et al., 2013	1_Western and Central Europe
A1	H_3	s23	JQ280008_Belgium_Ter1	Orsini et al., 2013	1_Western and Central Europe
A1	H_1	s1	JQ280009_Belgium_Ter1	Orsini et al., 2013	1_Western and Central Europe
A1	H_1	s1	JQ280010_Belgium_Ter1	Orsini et al., 2013	1_Western and Central Europe
A1	H_3	s23	JQ280011_Belgium_Ter1	Orsini et al., 2013	1_Western and Central Europe
A1	H_3	s23	JQ280012_Belgium_Ter1	Orsini et al., 2013	1_Western and Central Europe
A1	H_1	s1	JQ280013_Belgium_Ter1	Orsini et al., 2013	1_Western and Central Europe
A1	H_3	s23	JQ280014_Belgium_Ter1	Orsini et al., 2013	1_Western and Central Europe
A1	H_1	s1	JQ280015_Belgium_Ter1	Orsini et al., 2013	1_Western and Central Europe
A1	H_3	s23	JQ280016_Belgium_Ter1	Orsini et al., 2013	1_Western and Central Europe
A1	H_1	s1	JQ280017_Belgium_Ter1	Orsini et al., 2013	1_Western and Central Europe
A1	H_1	s1	JQ280018_Belgium_Ter1	Orsini et al., 2013	1_Western and Central Europe
A1	H_3	s23	JQ280019_Belgium_Ter1	Orsini et al., 2013	1_Western and Central Europe
A1	H_1	s1	JQ280020_Belgium_Ter1	Orsini et al., 2013	1_Western and Central Europe
A1	H_3	s23	JQ280021_Belgium_Ter1	Orsini et al., 2013	1_Western and Central Europe
A1	H_1	s1	JQ280022_Belgium_Ter1	Orsini et al., 2013	1_Western and Central Europe
A1	H_1	s1	JQ280023_Belgium_Ter1	Orsini et al., 2013	1_Western and Central Europe
A1	H_1	s1	JQ280024_Belgium_Ter1	Orsini et al., 2013	1_Western and Central Europe
A1	H_3	s23	JQ280025_Belgium_Ter1	Orsini et al., 2013	1_Western and Central Europe
A1	H_1	s1	JQ280026_Belgium_Ter1	Orsini et al., 2013	1_Western and Central Europe
A1	H_3	s23	JQ280027_Belgium_Ter1	Orsini et al., 2013	1_Western and Central Europe
A1	H_1	s1	JQ280028_Belgium_Ter1	Orsini et al., 2013	1_Western and Central Europe
A1	H_1	s1	JQ280029_Belgium_Ter1	Orsini et al., 2013	1_Western and Central Europe
A1	H_3	s23	JQ280030_Belgium_Ter1	Orsini et al., 2013	1_Western and Central Europe
A1	H_1	s1	JQ280031_Belgium_Ter1	Orsini et al., 2013	1_Western and Central Europe
A1	H_3	s23	JQ280032_Belgium_Ter1	Orsini et al., 2013	1_Western and Central Europe
A1	H_3	s23	JQ280033_Belgium_Ter1	Orsini et al., 2013	1_Western and Central Europe
A1	H_1	s1	JQ280034_Belgium_Ter1	Orsini et al., 2013	1_Western and Central Europe
A1	H_1	s1	JQ280035_Belgium_Ter1	Orsini et al., 2013	1_Western and Central Europe
A1	H_1	s1	JQ280036_Belgium_ZW3	Orsini et al., 2013	1_Western and Central Europe
A1	H_1	s1	JQ280037_Belgium_ZW3	Orsini et al., 2013	1_Western and Central Europe
A1	H_1	s1	JQ280038_Belgium_ZW3	Orsini et al., 2013	1_Western and Central Europe
A1	H_1	s1	JQ280039_Belgium_ZW3	Orsini et al., 2013	1_Western and Central Europe
A1	H_1	s1	JQ280040_Belgium_ZW3	Orsini et al., 2013	1_Western and Central Europe
A1	H_1	s1	JQ280041_Belgium_ZW3	Orsini et al., 2013	1_Western and Central Europe
A1	H_1	s1	JQ280042_Belgium_ZW3	Orsini et al., 2013	1_Western and Central Europe
A1	H_1	s1	JQ280043_Belgium_ZW3	Orsini et al., 2013	1_Western and Central Europe
A1	H_1	s1	JQ280044_Belgium_ZW3	Orsini et al., 2013	1_Western and Central Europe
A1	H_1	s1	JQ280045_Belgium_ZW3	Orsini et al., 2013	1_Western and Central Europe
A1	H_4	s29	JQ280046_Belgium_ZW3	Orsini et al., 2013	1_Western and Central Europe
A1	H_1	s1	JQ280047_Belgium_ZW3	Orsini et al., 2013	1_Western and Central Europe
A1	H_1	s1	JQ280048_Belgium_ZW3	Orsini et al., 2013	1_Western and Central Europe
A1	H_1	s1	JQ280049_Belgium_ZW3	Orsini et al., 2013	1_Western and Central Europe
A1	H_1	s1	JQ280050_Belgium_ZW3	Orsini et al., 2013	1_Western and Central Europe
A1	H_1	s1	JQ280051_Belgium_ZW3	Orsini et al., 2013	1_Western and Central Europe
A1	H_1	s1	JQ280052_Belgium_ZW3	Orsini et al., 2013	1_Western and Central Europe
A1	H_1	s1	JQ280053_Belgium_ZW3	Orsini et al., 2013	1_Western and Central Europe
A1	H_1	s1	JQ280054_Belgium_ZW3	Orsini et al., 2013	1_Western and Central Europe
A1	H_1	s1	JQ280055_Belgium_ZW3	Orsini et al., 2013	1_Western and Central Europe
A1	H_1	s1	JQ280056_Belgium_ZW3	Orsini et al., 2013	1_Western and Central Europe
A1	H_1	s1	JQ280057_Belgium_ZW3	Orsini et al., 2013	1_Western and Central Europe
A1	H_1	s1	JQ280058_Belgium_ZW3	Orsini et al., 2013	1_Western and Central Europe
A1	H_1	s1	JQ280059_Belgium_ZW3	Orsini et al., 2013	1_Western and Central Europe
A1	H_1	s1	JQ280060_Belgium_ZW3	Orsini et al., 2013	1_Western and Central Europe
A1	H_1	s1	JQ280061_Belgium_ZW3	Orsini et al., 2013	1_Western and Central Europe
A1	H_1	s1	JQ280062_Belgium_ZW3	Orsini et al., 2013	1_Western and Central Europe
A1	H_1	s1	JQ280063_Belgium_ZW3	Orsini et al., 2013	1_Western and Central Europe
A1	H_1	s1	JQ280064_Belgium_ZW3	Orsini et al., 2013	1_Western and Central Europe
A1	H_2	s2	JQ280065_Belgium_ZW3	Orsini et al., 2013	1_Western and Central Europe
A1	H_1	s1	JQ280066_Belgium_ZW3	Orsini et al., 2013	1_Western and Central Europe
A1	H_1	s1	JQ280067_Belgium_ZW3	Orsini et al., 2013	1_Western and Central Europe
A1	H_4	s29	JQ280068_Belgium_ZW3	Orsini et al., 2013	1_Western and Central Europe
A1	H_1	s1	JQ280069_Belgium_ZW3	Orsini et al., 2013	1_Western and Central Europe
A1	H_4	s29	JQ280070_Belgium_ZW3	Orsini et al., 2013	1_Western and Central Europe
A1	H_1	s1	JQ280071_Belgium_ZW3	Orsini et al., 2013	1_Western and Central Europe
A1	H_4	s29	JQ280072_Belgium_ZW4	Orsini et al., 2013	1_Western and Central Europe
A1	H_1	s1	JQ280073_Belgium_ZW4	Orsini et al., 2013	1_Western and Central Europe
A1	H_1	s1	JQ280074_Belgium_ZW4	Orsini et al., 2013	1_Western and Central Europe
A1	H_1	s1	JQ280075_Belgium_ZW4	Orsini et al., 2013	1_Western and Central Europe
A1	H_1	s1	JQ280076_Belgium_ZW4	Orsini et al., 2013	1_Western and Central Europe
A1	H_1	s1	JQ280077_Belgium_ZW4	Orsini et al., 2013	1_Western and Central Europe
A1	H_1	s1	JQ280078_Belgium_ZW4	Orsini et al., 2013	1_Western and Central Europe
A1	H_1	s1	JQ280079_Belgium_ZW4	Orsini et al., 2013	1_Western and Central Europe
A1	H_1	s1	JQ280080_Belgium_ZW4	Orsini et al., 2013	1_Western and Central Europe
A1	H_1	s1	JQ280081_Belgium_ZW4	Orsini et al., 2013	1_Western and Central Europe
A1	H_1	s1	JQ280082_Belgium_ZW4	Orsini et al., 2013	1_Western and Central Europe
A1	H_1	s1	JQ280083_Belgium_ZW4	Orsini et al., 2013	1_Western and Central Europe
A1	H_1	s1	JQ280084_Belgium_ZW4	Orsini et al., 2013	1_Western and Central Europe
A1	H_1	s1	JQ280085_Belgium_ZW4	Orsini et al., 2013	1_Western and Central Europe
A1	H_1	s1	JQ280086_Belgium_ZW4	Orsini et al., 2013	1_Western and Central Europe
A1	H_1	s1	JQ280087_Belgium_ZW4	Orsini et al., 2013	1_Western and Central Europe
A1	H_1	s1	JQ280088_Belgium_ZW4	Orsini et al., 2013	1_Western and Central Europe
A1	H_1	s1	JQ280089_Belgium_ZW4	Orsini et al., 2013	1_Western and Central Europe
A1	H_1	s1	JQ280090_Belgium_ZW4	Orsini et al., 2013	1_Western and Central Europe
A1	H_1	s1	JQ280091_Belgium_ZW4	Orsini et al., 2013	1_Western and Central Europe
A1	H_1	s1	JQ280092_Belgium_ZW4	Orsini et al., 2013	1_Western and Central Europe
A1	H_1	s1	JQ280093_Belgium_ZW4	Orsini et al., 2013	1_Western and Central Europe
A1	H_1	s1	JQ280094_Belgium_ZW4	Orsini et al., 2013	1_Western and Central Europe
A1	H_1	s1	JQ280095_Belgium_ZW4	Orsini et al., 2013	1_Western and Central Europe
A1	H_1	s1	JQ280096_Belgium_ZW4	Orsini et al., 2013	1_Western and Central Europe
A1	H_1	s1	JQ280097_Belgium_ZW4	Orsini et al., 2013	1_Western and Central Europe
A1	H_1	s1	JQ280098_Belgium_ZW4	Orsini et al., 2013	1_Western and Central Europe
A1	H_1	s1	JQ280099_Belgium_ZW4	Orsini et al., 2013	1_Western and Central Europe
A1	H_4	s29	JQ280100_Belgium_ZW4	Orsini et al., 2013	1_Western and Central Europe
A1	H_1	s1	JQ280101_Belgium_ZW4	Orsini et al., 2013	1_Western and Central Europe
A1	H_1	s1	JQ280102_Belgium_ZW4	Orsini et al., 2013	1_Western and Central Europe
A1	H_1	s1	JQ280103_Belgium_ZW4	Orsini et al., 2013	1_Western and Central Europe
A1	H_1	s1	JQ280104_Belgium_ZW4	Orsini et al., 2013	1_Western and Central Europe
A1	H_1	s1	JQ280105_Belgium_ZW4	Orsini et al., 2013	1_Western and Central Europe
A1	H_1	s1	JQ280106_Belgium_BlaIn	Orsini et al., 2013	1_Western and Central Europe
A1	H_1	s1	JQ280107_Belgium_BlaIn	Orsini et al., 2013	1_Western and Central Europe
A1	H_1	s1	JQ280108_Belgium_BlaIn	Orsini et al., 2013	1_Western and Central Europe
A1	H_1	s1	JQ280109_Belgium_BlaIn	Orsini et al., 2013	1_Western and Central Europe
A1	H_1	s1	JQ280110_Belgium_BlaIn	Orsini et al., 2013	1_Western and Central Europe
A1	H_1	s1	JQ280111_Belgium_BlaIn	Orsini et al., 2013	1_Western and Central Europe
A1	H_1	s1	JQ280112_Belgium_BlaIn	Orsini et al., 2013	1_Western and Central Europe
A1	H_1	s1	JQ280113_Belgium_BlaIn	Orsini et al., 2013	1_Western and Central Europe
A1	H_1	s1	JQ280114_Belgium_BlaIn	Orsini et al., 2013	1_Western and Central Europe
A1	H_5	s1	JQ280115_Belgium_BlaIn	Orsini et al., 2013	1_Western and Central Europe
A1	H_1	s1	JQ280116_Belgium_BlaIn	Orsini et al., 2013	1_Western and Central Europe
A1	H_1	s1	JQ280117_Belgium_BlaIn	Orsini et al., 2013	1_Western and Central Europe
A1	H_1	s1	JQ280118_Belgium_BlaIn	Orsini et al., 2013	1_Western and Central Europe
A1	H_1	s1	JQ280119_Belgium_BlaIn	Orsini et al., 2013	1_Western and Central Europe
A1	H_1	s1	JQ280120_Belgium_BlaIn	Orsini et al., 2013	1_Western and Central Europe
A1	H_1	s1	JQ280121_Belgium_BlaIn	Orsini et al., 2013	1_Western and Central Europe
A1	H_1	s1	JQ280122_Belgium_BlaIn	Orsini et al., 2013	1_Western and Central Europe
A1	H_1	s1	JQ280123_Belgium_BlaIn	Orsini et al., 2013	1_Western and Central Europe
A1	H_1	s1	JQ280124_Belgium_BlaIn	Orsini et al., 2013	1_Western and Central Europe
A1	H_1	s1	JQ280125_Belgium_BlaIn	Orsini et al., 2013	1_Western and Central Europe
A1	H_1	s1	JQ280126_Belgium_BlaIn	Orsini et al., 2013	1_Western and Central Europe
A1	H_1	s1	JQ280127_Belgium_BlaIn	Orsini et al., 2013	1_Western and Central Europe
A1	H_1	s1	JQ280128_Belgium_BlaIn	Orsini et al., 2013	1_Western and Central Europe
A1	H_1	s1	JQ280129_Belgium_DA2	Orsini et al., 2013	1_Western and Central Europe
A1	H_1	s1	JQ280130_Belgium_DA2	Orsini et al., 2013	1_Western and Central Europe
A1	H_1	s1	JQ280131_Belgium_DA2	Orsini et al., 2013	1_Western and Central Europe
A1	H_1	s1	JQ280132_Belgium_DA2	Orsini et al., 2013	1_Western and Central Europe
A1	H_1	s1	JQ280133_Belgium_DA2	Orsini et al., 2013	1_Western and Central Europe
A1	H_1	s1	JQ280134_Belgium_DA2	Orsini et al., 2013	1_Western and Central Europe
A1	H_1	s1	JQ280135_Belgium_DA2	Orsini et al., 2013	1_Western and Central Europe
A1	H_1	s1	JQ280136_Belgium_DA2	Orsini et al., 2013	1_Western and Central Europe
A1	H_1	s1	JQ280137_Belgium_DA2	Orsini et al., 2013	1_Western and Central Europe
A1	H_1	s1	JQ280138_Belgium_DA2	Orsini et al., 2013	1_Western and Central Europe
A1	H_1	s1	JQ280139_Belgium_DA2	Orsini et al., 2013	1_Western and Central Europe
A1	H_1	s1	JQ280140_Belgium_DA2	Orsini et al., 2013	1_Western and Central Europe
A1	H_1	s1	JQ280141_Belgium_DA2	Orsini et al., 2013	1_Western and Central Europe
A1	H_1	s1	JQ280142_Belgium_DA2	Orsini et al., 2013	1_Western and Central Europe
A1	H_1	s1	JQ280143_Belgium_DA2	Orsini et al., 2013	1_Western and Central Europe
A1	H_1	s1	JQ280144_Belgium_DA2	Orsini et al., 2013	1_Western and Central Europe
A1	H_1	s1	JQ280145_Belgium_DA2	Orsini et al., 2013	1_Western and Central Europe
A1	H_1	s1	JQ280146_Belgium_Kno15	Orsini et al., 2013	1_Western and Central Europe
A1	H_1	s1	JQ280147_Belgium_Kno15	Orsini et al., 2013	1_Western and Central Europe
A1	H_1	s1	JQ280148_Belgium_Kno15	Orsini et al., 2013	1_Western and Central Europe
A1	H_1	s1	JQ280149_Belgium_Kno15	Orsini et al., 2013	1_Western and Central Europe
A1	H_3	s23	JQ280150_Belgium_Kno15	Orsini et al., 2013	1_Western and Central Europe
A1	H_1	s1	JQ280151_Belgium_Kno15	Orsini et al., 2013	1_Western and Central Europe
A1	H_1	s1	JQ280152_Belgium_Kno15	Orsini et al., 2013	1_Western and Central Europe
A1	H_1	s1	JQ280153_Belgium_Kno15	Orsini et al., 2013	1_Western and Central Europe
A1	H_1	s1	JQ280154_Belgium_Kno15	Orsini et al., 2013	1_Western and Central Europe
A1	H_1	s1	JQ280155_Belgium_Kno15	Orsini et al., 2013	1_Western and Central Europe
A1	H_1	s1	JQ280156_Belgium_Kno15	Orsini et al., 2013	1_Western and Central Europe
A1	H_1	s1	JQ280157_Belgium_Kno15	Orsini et al., 2013	1_Western and Central Europe
A1	H_1	s1	JQ280158_Belgium_Kno15	Orsini et al., 2013	1_Western and Central Europe
A1	H_1	s1	JQ280159_Belgium_Kno15	Orsini et al., 2013	1_Western and Central Europe
A1	H_1	s1	JQ280160_Belgium_Kno15	Orsini et al., 2013	1_Western and Central Europe
A1	H_1	s1	JQ280161_Belgium_Kno15	Orsini et al., 2013	1_Western and Central Europe
A1	H_1	s1	JQ280162_Belgium_Kno15	Orsini et al., 2013	1_Western and Central Europe
A1	H_1	s1	JQ280163_Belgium_Kno15	Orsini et al., 2013	1_Western and Central Europe
A1	H_1	s1	JQ280164_Belgium_Kno15	Orsini et al., 2013	1_Western and Central Europe
A1	H_1	s1	JQ280165_Belgium_Kno15	Orsini et al., 2013	1_Western and Central Europe
A1	H_1	s1	JQ280166_Belgium_Kno16	Orsini et al., 2013	1_Western and Central Europe
A1	H_1	s1	JQ280167_Belgium_Kno16	Orsini et al., 2013	1_Western and Central Europe
A1	H_1	s1	JQ280168_Belgium_Kno16	Orsini et al., 2013	1_Western and Central Europe
A1	H_2	s2	JQ280169_Belgium_Kno16	Orsini et al., 2013	1_Western and Central Europe
A1	H_1	s1	JQ280170_Belgium_Kno16	Orsini et al., 2013	1_Western and Central Europe
A1	H_1	s1	JQ280171_Belgium_Kno16	Orsini et al., 2013	1_Western and Central Europe
A1	H_1	s1	JQ280172_Belgium_Kno16	Orsini et al., 2013	1_Western and Central Europe
A1	H_1	s1	JQ280173_Belgium_Kno16	Orsini et al., 2013	1_Western and Central Europe
A1	H_1	s1	JQ280174_Belgium_Kno16	Orsini et al., 2013	1_Western and Central Europe
A1	H_1	s1	JQ280175_Belgium_Kno16	Orsini et al., 2013	1_Western and Central Europe
A1	H_1	s1	JQ280176_Belgium_Kno16	Orsini et al., 2013	1_Western and Central Europe
A1	H_2	s2	JQ280177_Belgium_Kno16	Orsini et al., 2013	1_Western and Central Europe
A1	H_1	s1	JQ280178_Belgium_Kno16	Orsini et al., 2013	1_Western and Central Europe
A1	H_1	s1	JQ280179_Belgium_Kno16	Orsini et al., 2013	1_Western and Central Europe
A1	H_2	s2	JQ280180_Belgium_Kno16	Orsini et al., 2013	1_Western and Central Europe
A1	H_1	s1	JQ280181_Belgium_Kno16	Orsini et al., 2013	1_Western and Central Europe
A1	H_1	s1	JQ280182_Belgium_Kno16	Orsini et al., 2013	1_Western and Central Europe
A1	H_1	s1	JQ280183_Belgium_Kno16	Orsini et al., 2013	1_Western and Central Europe
A1	H_1	s1	JQ280184_Belgium_Kno16	Orsini et al., 2013	1_Western and Central Europe
A1	H_1	s1	JQ280185_Belgium_Kno16	Orsini et al., 2013	1_Western and Central Europe
A1	H_1	s1	JQ280186_Belgium_Kno16	Orsini et al., 2013	1_Western and Central Europe
A1	H_2	s2	JQ280187_Belgium_Kno16	Orsini et al., 2013	1_Western and Central Europe
A1	H_2	s2	JQ280188_Belgium_Kno16	Orsini et al., 2013	1_Western and Central Europe
A1	H_1	s1	JQ280189_Belgium_Kno208	Orsini et al., 2013	1_Western and Central Europe
A1	H_1	s1	JQ280190_Belgium_Kno208	Orsini et al., 2013	1_Western and Central Europe
A1	H_1	s1	JQ280191_Belgium_Kno208	Orsini et al., 2013	1_Western and Central Europe
A1	H_1	s1	JQ280192_Belgium_Kno208	Orsini et al., 2013	1_Western and Central Europe
A1	H_1	s1	JQ280193_Belgium_Kno208	Orsini et al., 2013	1_Western and Central Europe
A1	H_1	s1	JQ280194_Belgium_Kno208	Orsini et al., 2013	1_Western and Central Europe
A1	H_1	s1	JQ280195_Belgium_Kno208	Orsini et al., 2013	1_Western and Central Europe
A1	H_1	s1	JQ280196_Belgium_Kno208	Orsini et al., 2013	1_Western and Central Europe
A1	H_1	s1	JQ280197_Belgium_Kno208	Orsini et al., 2013	1_Western and Central Europe
A1	H_1	s1	JQ280198_Belgium_Kno208	Orsini et al., 2013	1_Western and Central Europe
A1	H_1	s1	JQ280199_Belgium_Kno208	Orsini et al., 2013	1_Western and Central Europe
A1	H_1	s1	JQ280200_Belgium_Kno208	Orsini et al., 2013	1_Western and Central Europe
A1	H_1	s1	JQ280201_Belgium_Kno208	Orsini et al., 2013	1_Western and Central Europe
A1	H_1	s1	JQ280202_Belgium_Kno208	Orsini et al., 2013	1_Western and Central Europe
A1	H_1	s1	JQ280203_Belgium_Kno208	Orsini et al., 2013	1_Western and Central Europe
A1	H_1	s1	JQ280204_Belgium_Kno208	Orsini et al., 2013	1_Western and Central Europe
A1	H_1	s1	JQ280205_Belgium_Kno208	Orsini et al., 2013	1_Western and Central Europe
A1	H_1	s1	JQ280206_Belgium_Kno208	Orsini et al., 2013	1_Western and Central Europe
A1	H_1	s1	JQ280207_Belgium_Kno208	Orsini et al., 2013	1_Western and Central Europe
A1	H_1	s1	JQ280208_Belgium_Kno208	Orsini et al., 2013	1_Western and Central Europe
A1	H_1	s1	JQ280209_Belgium_Kno208	Orsini et al., 2013	1_Western and Central Europe
A1	H_1	s1	JQ280210_Belgium_Kno208	Orsini et al., 2013	1_Western and Central Europe
A1	H_1	s1	JQ280211_Belgium_Kno208	Orsini et al., 2013	1_Western and Central Europe
A1	H_1	s1	JQ280212_Belgium_LRV	Orsini et al., 2013	1_Western and Central Europe
A1	H_1	s1	JQ280213_Belgium_LRV	Orsini et al., 2013	1_Western and Central Europe
A1	H_3	s23	JQ280214_Belgium_LRV	Orsini et al., 2013	1_Western and Central Europe
A1	H_1	s1	JQ280215_Belgium_LRV	Orsini et al., 2013	1_Western and Central Europe
A1	H_3	s23	JQ280216_Belgium_LRV	Orsini et al., 2013	1_Western and Central Europe
A1	H_1	s1	JQ280217_Belgium_LRV	Orsini et al., 2013	1_Western and Central Europe
A1	H_1	s1	JQ280218_Belgium_LRV	Orsini et al., 2013	1_Western and Central Europe
A1	H_1	s1	JQ280219_Belgium_LRV	Orsini et al., 2013	1_Western and Central Europe
A1	H_1	s1	JQ280220_Belgium_LRV	Orsini et al., 2013	1_Western and Central Europe
A1	H_1	s1	JQ280221_Belgium_LRV	Orsini et al., 2013	1_Western and Central Europe
A1	H_1	s1	JQ280222_Belgium_LRV	Orsini et al., 2013	1_Western and Central Europe
A1	H_1	s1	JQ280223_Belgium_LRV	Orsini et al., 2013	1_Western and Central Europe
A1	H_1	s1	JQ280224_Belgium_LRV	Orsini et al., 2013	1_Western and Central Europe
A1	H_1	s1	JQ280225_Belgium_LRV	Orsini et al., 2013	1_Western and Central Europe
A1	H_1	s1	JQ280226_Belgium_LRV	Orsini et al., 2013	1_Western and Central Europe
A1	H_1	s1	JQ280227_Belgium_LRV	Orsini et al., 2013	1_Western and Central Europe
A1	H_1	s1	JQ280228_Belgium_LRV	Orsini et al., 2013	1_Western and Central Europe
A1	H_1	s1	JQ280229_Belgium_LRV	Orsini et al., 2013	1_Western and Central Europe
A1	H_1	s1	JQ280230_Belgium_LRV	Orsini et al., 2013	1_Western and Central Europe
A1	H_1	s1	JQ280231_Belgium_LRV	Orsini et al., 2013	1_Western and Central Europe
A1	H_1	s1	JQ280232_Belgium_LRV	Orsini et al., 2013	1_Western and Central Europe
A1	H_1	s1	JQ280233_Belgium_LRV	Orsini et al., 2013	1_Western and Central Europe
A1	H_1	s1	JQ280234_Belgium_LRV	Orsini et al., 2013	1_Western and Central Europe
A1	H_1	s1	JQ280235_Belgium_LRV	Orsini et al., 2013	1_Western and Central Europe
A1	H_1	s1	JQ280236_Belgium_LRV	Orsini et al., 2013	1_Western and Central Europe
A1	H_1	s1	JQ280237_Belgium_LRV	Orsini et al., 2013	1_Western and Central Europe
A1	H_1	s1	JQ280238_Belgium_OHN	Orsini et al., 2013	1_Western and Central Europe
A1	H_1	s1	JQ280239_Belgium_OHN	Orsini et al., 2013	1_Western and Central Europe
A1	H_1	s1	JQ280240_Belgium_OHN	Orsini et al., 2013	1_Western and Central Europe
A1	H_1	s1	JQ280241_Belgium_OHN	Orsini et al., 2013	1_Western and Central Europe
A1	H_1	s1	JQ280242_Belgium_OHN	Orsini et al., 2013	1_Western and Central Europe
A1	H_1	s1	JQ280243_Belgium_OHN	Orsini et al., 2013	1_Western and Central Europe
A1	H_1	s1	JQ280244_Belgium_OHN	Orsini et al., 2013	1_Western and Central Europe
A1	H_1	s1	JQ280245_Belgium_OHN	Orsini et al., 2013	1_Western and Central Europe
A1	H_1	s1	JQ280246_Belgium_OHN	Orsini et al., 2013	1_Western and Central Europe
A1	H_1	s1	JQ280247_Belgium_OHN	Orsini et al., 2013	1_Western and Central Europe
A1	H_1	s1	JQ280248_Belgium_OHN	Orsini et al., 2013	1_Western and Central Europe
A1	H_1	s1	JQ280249_Belgium_OHN	Orsini et al., 2013	1_Western and Central Europe
A1	H_1	s1	JQ280250_Belgium_OHN	Orsini et al., 2013	1_Western and Central Europe
A1	H_1	s1	JQ280251_Belgium_OHN	Orsini et al., 2013	1_Western and Central Europe
A1	H_1	s1	JQ280252_Belgium_OHN	Orsini et al., 2013	1_Western and Central Europe
A1	H_1	s1	JQ280253_Belgium_OHN	Orsini et al., 2013	1_Western and Central Europe
A1	H_1	s1	JQ280254_Belgium_OHN	Orsini et al., 2013	1_Western and Central Europe
A1	H_1	s1	JQ280255_Belgium_OHN	Orsini et al., 2013	1_Western and Central Europe
A1	H_1	s1	JQ280256_Belgium_OHN	Orsini et al., 2013	1_Western and Central Europe
A1	H_1	s1	JQ280257_Belgium_OHN	Orsini et al., 2013	1_Western and Central Europe
A1	H_1	s1	JQ280258_Belgium_OHN	Orsini et al., 2013	1_Western and Central Europe
A1	H_1	s1	JQ280259_Belgium_OHN	Orsini et al., 2013	1_Western and Central Europe
A1	H_3	s23	JQ280260_Belgium_OHN	Orsini et al., 2013	1_Western and Central Europe
A1	H_1	s1	JQ280261_Belgium_OM1	Orsini et al., 2013	1_Western and Central Europe
A1	H_1	s1	JQ280262_Belgium_OM1	Orsini et al., 2013	1_Western and Central Europe
A1	H_1	s1	JQ280263_Belgium_OM1	Orsini et al., 2013	1_Western and Central Europe
A1	H_1	s1	JQ280264_Belgium_OM1	Orsini et al., 2013	1_Western and Central Europe
A1	H_1	s1	JQ280265_Belgium_OM1	Orsini et al., 2013	1_Western and Central Europe
A1	H_1	s1	JQ280266_Belgium_OM1	Orsini et al., 2013	1_Western and Central Europe
A1	H_1	s1	JQ280267_Belgium_TER2	Orsini et al., 2013	1_Western and Central Europe
A1	H_1	s1	JQ280268_Belgium_TER2	Orsini et al., 2013	1_Western and Central Europe
A1	H_1	s1	JQ280269_Belgium_TER2	Orsini et al., 2013	1_Western and Central Europe
A1	H_1	s1	JQ280270_Belgium_TER2	Orsini et al., 2013	1_Western and Central Europe
A1	H_1	s1	JQ280271_Belgium_TER2	Orsini et al., 2013	1_Western and Central Europe
A1	H_1	s1	JQ280272_Belgium_TER2	Orsini et al., 2013	1_Western and Central Europe
A1	H_1	s1	JQ280273_Belgium_TER2	Orsini et al., 2013	1_Western and Central Europe
A1	H_1	s1	JQ280274_Belgium_TER2	Orsini et al., 2013	1_Western and Central Europe
A1	H_1	s1	JQ280275_Belgium_TER2	Orsini et al., 2013	1_Western and Central Europe
A1	H_1	s1	JQ280276_Belgium_TER2	Orsini et al., 2013	1_Western and Central Europe
A1	H_1	s1	JQ280277_Belgium_TER2	Orsini et al., 2013	1_Western and Central Europe
A1	H_1	s1	JQ280278_Belgium_TER2	Orsini et al., 2013	1_Western and Central Europe
A1	H_2	s2	JQ280279_Belgium_U2	Orsini et al., 2013	1_Western and Central Europe
A1	H_2	s2	JQ280280_Belgium_U2	Orsini et al., 2013	1_Western and Central Europe
A1	H_2	s2	JQ280281_Belgium_U2	Orsini et al., 2013	1_Western and Central Europe
A1	H_2	s2	JQ280282_Belgium_U2	Orsini et al., 2013	1_Western and Central Europe
A1	H_2	s2	JQ280283_Belgium_U2	Orsini et al., 2013	1_Western and Central Europe
A1	H_2	s2	JQ280284_Belgium_U2	Orsini et al., 2013	1_Western and Central Europe
A1	H_1	s1	JQ280285_Belgium_U2	Orsini et al., 2013	1_Western and Central Europe
A1	H_2	s2	JQ280286_Belgium_U2	Orsini et al., 2013	1_Western and Central Europe
A1	H_1	s1	JQ280287_Belgium_U2	Orsini et al., 2013	1_Western and Central Europe
A1	H_1	s1	JQ280288_Belgium_U2	Orsini et al., 2013	1_Western and Central Europe
A1	H_2	s2	JQ280289_Belgium_U2	Orsini et al., 2013	1_Western and Central Europe
A1	H_1	s1	JQ280290_Belgium_U2	Orsini et al., 2013	1_Western and Central Europe
A1	H_1	s1	JQ280291_Belgium_U2	Orsini et al., 2013	1_Western and Central Europe
A1	H_2	s2	JQ280292_Belgium_U2	Orsini et al., 2013	1_Western and Central Europe
A1	H_1	s1	JQ280293_Belgium_U2	Orsini et al., 2013	1_Western and Central Europe
A1	H_2	s2	JQ280294_Belgium_U2	Orsini et al., 2013	1_Western and Central Europe
A1	H_2	s2	JQ280295_Belgium_U2	Orsini et al., 2013	1_Western and Central Europe
A1	H_1	s1	JQ280296_Belgium_U2	Orsini et al., 2013	1_Western and Central Europe
A1	H_1	s1	JQ280297_Belgium_U2	Orsini et al., 2013	1_Western and Central Europe
A1	H_1	s1	JQ280298_Belgium_U2	Orsini et al., 2013	1_Western and Central Europe
A1	H_2	s2	JQ280299_Belgium_U2	Orsini et al., 2013	1_Western and Central Europe
B6	H_88	s40	KC502300_Canada(Manitoba)_CCDB-08111-D03	Smith,M.A. and Adamowicz,S.J. , 2013 Unpublished	9_USA and Canada
A1	H_17	s27	KC616973_culture_Mexico	Prosser et al., 2013	10_laboratory cultures and apparent invaders
A1	H_17	s27	KC616975_culture_Mexico	Prosser et al., 2013	10_laboratory cultures and apparent invaders
A1	H_17	s27	KC616976_culture_Mexico	Prosser et al., 2013	10_laboratory cultures and apparent invaders
B3	H_81	s45	KF993373_China	Xu et al., 2014	8_China and Japan
B3	H_81	s45	KJ461675_China	Geng,X., Zhang,L., Xu,M., Deng,D. and Zhang,H., 2014 Unpublished	8_China and Japan
B3	H_80	s46	KM207106_China_MT130122-052	Tang et al., 2014	8_China and Japan
B3	H_81	s45	KP296147_China	Cheng,R., Geng,X., Wang,Y., Deng,B. and Zhang,H. 2015 Unpublished	8_China and Japan
A1	H_35	s28	KP668787_Turkey_H11_1	Ozdemir et al., 2016	2_Mediterranean Region, Middle East and Caucasus
A1	H_35	s28	KP668787_Turkey_H11_2	Ozdemir et al., 2016	2_Mediterranean Region, Middle East and Caucasus
A1	H_35	s28	KP668787_Turkey_H11_3	Ozdemir et al., 2016	2_Mediterranean Region, Middle East and Caucasus
A1	H_35	s28	KP668787_Turkey_H11_4	Ozdemir et al., 2016	2_Mediterranean Region, Middle East and Caucasus
A1	H_36	s1	KP668788_Turkey_H12	Ozdemir et al., 2016	2_Mediterranean Region, Middle East and Caucasus
A1	H_34	s4	KP668789_Turkey_H13_1	Ozdemir et al., 2016	2_Mediterranean Region, Middle East and Caucasus
A1	H_34	s4	KP668789_Turkey_H13_2	Ozdemir et al., 2016	2_Mediterranean Region, Middle East and Caucasus
A1	H_34	s4	KP668789_Turkey_H13_3	Ozdemir et al., 2016	2_Mediterranean Region, Middle East and Caucasus
A1	H_30	s4	KP668790_Turkey_H14 _1	Ozdemir et al., 2016	2_Mediterranean Region, Middle East and Caucasus
A1	H_30	s4	KP668790_Turkey_H14 _2	Ozdemir et al., 2016	2_Mediterranean Region, Middle East and Caucasus
A1	H_31	s4	KP668791_Turkey_H15 _1	Ozdemir et al., 2016	2_Mediterranean Region, Middle East and Caucasus
A1	H_31	s4	KP668791_Turkey_H15 _2	Ozdemir et al., 2016	2_Mediterranean Region, Middle East and Caucasus
A1	H_28	s5	KP668792_Turkey_H16_1	Ozdemir et al., 2016	2_Mediterranean Region, Middle East and Caucasus
A1	H_28	s5	KP668792_Turkey_H16_2	Ozdemir et al., 2016	2_Mediterranean Region, Middle East and Caucasus
A1	H_27	s4	KP668793_Turkey_H17	Ozdemir et al., 2016	2_Mediterranean Region, Middle East and Caucasus
A1	H_29	s16	KP668794_Turkey_H18_1	Ozdemir et al., 2016	2_Mediterranean Region, Middle East and Caucasus
A1	H_29	s16	KP668794_Turkey_H18_2	Ozdemir et al., 2016	2_Mediterranean Region, Middle East and Caucasus
A1	H_29	s16	KP668794_Turkey_H18_3	Ozdemir et al., 2016	2_Mediterranean Region, Middle East and Caucasus
A1	H_33	s15	KP668795_Turkey_H19_1	Ozdemir et al., 2016	2_Mediterranean Region, Middle East and Caucasus
A1	H_33	s15	KP668795_Turkey_H19_2	Ozdemir et al., 2016	2_Mediterranean Region, Middle East and Caucasus
A1	H_33	s15	KP668795_Turkey_H19_3	Ozdemir et al., 2016	2_Mediterranean Region, Middle East and Caucasus
A1	H_33	s15	KP668795_Turkey_H19_4	Ozdemir et al., 2016	2_Mediterranean Region, Middle East and Caucasus
A1	H_33	s15	KP668795_Turkey_H19_5	Ozdemir et al., 2016	2_Mediterranean Region, Middle East and Caucasus
A1	H_32	s4	KP668796_Turkey_H20_1	Ozdemir et al., 2016	2_Mediterranean Region, Middle East and Caucasus
A1	H_32	s4	KP668796_Turkey_H20_2	Ozdemir et al., 2016	2_Mediterranean Region, Middle East and Caucasus
A1	H_32	s4	KP668796_Turkey_H20_3	Ozdemir et al., 2016	2_Mediterranean Region, Middle East and Caucasus
A1	H_32	s4	KP668796_Turkey_H20_4	Ozdemir et al., 2016	2_Mediterranean Region, Middle East and Caucasus
A1	H_18	s1	KP668797_Turkey_H21_1	Ozdemir et al., 2016	2_Mediterranean Region, Middle East and Caucasus
A1	H_18	s1	KP668797_Turkey_H21_2	Ozdemir et al., 2016	2_Mediterranean Region, Middle East and Caucasus
A1	H_18	s1	KP668797_Turkey_H21_3	Ozdemir et al., 2016	2_Mediterranean Region, Middle East and Caucasus
A1	H_18	s1	KP668797_Turkey_H21_4	Ozdemir et al., 2016	2_Mediterranean Region, Middle East and Caucasus
A1	H_18	s1	KP668797_Turkey_H21_5	Ozdemir et al., 2016	2_Mediterranean Region, Middle East and Caucasus
A1	H_18	s1	KP668797_Turkey_H21_6	Ozdemir et al., 2016	2_Mediterranean Region, Middle East and Caucasus
A1	H_16	s6	KP668798_Turkey_H22_1	Ozdemir et al., 2016	2_Mediterranean Region, Middle East and Caucasus
A1	H_16	s6	KP668798_Turkey_H22_2	Ozdemir et al., 2016	2_Mediterranean Region, Middle East and Caucasus
A1	H_15	s1	KP668799_Turkey_H23	Ozdemir et al., 2016	2_Mediterranean Region, Middle East and Caucasus
A1	H_17	s27	KT963308_culture_USA	Hannan,B.J. et al., 2015 Unpublished	10_laboratory cultures and apparent invaders
A1	H_17	s27	KT963309_culture_USA	Hannan,B.J. et al., 2015 Unpublished	10_laboratory cultures and apparent invaders
A1	H_17	s27	KX168590_Russia(Yaroslavl)_Zh-432	Bekker et al., 2016	4_European Russia (except its northern portion)
A1	H_3	s23	KX168591.1_Russia_(Astrakchan)_Zh-433	Bekker et al., 2016	4_European Russia (except its northern portion)
B3	H_75	s45	KX442692_Mongolia_2a	Popova et al., 2016	6_Southern Eastern Siberia and Mongolia
B3	H_75	s45	KX442693_Mongolia_2b	Popova et al., 2016	6_Southern Eastern Siberia and Mongolia
A1	H_3	s23	KX442694_Russia_Saratov_2b	Popova et al., 2016	4_European Russia (except its northern portion)
B3	H_75	s45	KY082572_Russia_Yakutia_Yak3-25	Reisser,C.M.O., Fasel,D., Hurlimann,E., Dukic,M., Haag-Liautard,C., Thuillier,V., Galimov,Y. and Haag,C.R. Transition from environmental to partial genetic sex determination in Daphnia through the evolution of a female-determining incipient W chromosome Mol. Biol. Evol. 34(3) 251 (2017)	7_Northern Eastern Siberia (Yakutia)
A1	H_17	s27	LRGB01001847_Finland_Xinb3	Gilbert,D.G., Choi,J.-H., Mockaitis,K., Colbourne,J. and Pfrender,M. 2016 Unpublished	3_Scandinavia & Karelia
B3	H_81	s45	NC_026914_China	Cheng,R., Geng,X., Wang,Y., Deng,B. and Zhang,H. 2015 Unpublished	8_China and Japan
A1	H_7	s13	MF346478_Zh_L2_Armenia	In this study	2_Mediterranean Region, Middle East and Caucasus
A1	H_18	s1	MF346428_Zh_S10_Tyumen	In this study	5_Western Siberia
A1	H_22	s23	MF346423_Zh_S3_Armenia	In this study	2_Mediterranean Region, Middle East and Caucasus
A1	H_22	s23	MF346424_Zh_S4_Armenia	In this study	2_Mediterranean Region, Middle East and Caucasus
A1	H_22	s23	MF346424_Zh_S6_Armenia	In this study	2_Mediterranean Region, Middle East and Caucasus
B3	H_75	s45	MF346405_Zh001_Mongolia	In this study	6_Southern Eastern Siberia and Mongolia
B3	H_75	s45	MF346405_Zh002_Mongolia	In this study	6_Southern Eastern Siberia and Mongolia
B3	H_75	s45	MF346401_Zh003_Mongolia	In this study	6_Southern Eastern Siberia and Mongolia
B3	H_75	s45	MF346403_Zh005_Mongolia	In this study	6_Southern Eastern Siberia and Mongolia
B5	H_87	s43	MF346410_Zh007_Yakutia	In this study	7_Northern Eastern Siberia (Yakutia)
B5	H_87	s43	MF346410_Zh008_Yakutia	In this study	7_Northern Eastern Siberia (Yakutia)
B3	H_75	s45	MF346408_Zh009_Yakutia	In this study	7_Northern Eastern Siberia (Yakutia)
A1	H_17	s27	MF346415_Zh011_Germany	In this study	1_Western and Central Europe
A1	H_17	s27	MF346415_Zh012_Germany	In this study	1_Western and Central Europe
B3	H_75	s45	MF346407_Zh013_Yakutia	In this study	7_Northern Eastern Siberia (Yakutia)
B3	H_75	s45	MF346407_Zh014_Yakutia	In this study	7_Northern Eastern Siberia (Yakutia)
B3	H_75	s45	MF346413_Zh017_Yakutia	In this study	7_Northern Eastern Siberia (Yakutia)
B3	H_75	s45	MF346413_Zh018_Yakutia	In this study	7_Northern Eastern Siberia (Yakutia)
A1	H_17	s27	MF346460_Zh019_Ryazan	In this study	4_European Russia (except its northern portion)
A1	H_19	s33	MF346459_Zh020_Ryazan	In this study	4_European Russia (except its northern portion)
A1	H_3	s23	MF346435_Zh021_Volgograd	In this study	4_European Russia (except its northern portion)
A1	H_3	s23	MF346435_Zh022_Volgograd	In this study	4_European Russia (except its northern portion)
A1	H_9	s31	MF346437_Zh024_Volgograd	In this study	4_European Russia (except its northern portion)
A1	H_3	s23	MF346447_Zh025_Saratov	In this study	4_European Russia (except its northern portion)
B5	H_87	s43	MF346411_Zh043_Yakutia	In this study	7_Northern Eastern Siberia (Yakutia)
B3	H_75	s45	MF346412_Zh044_Yakutia	In this study	7_Northern Eastern Siberia (Yakutia)
B5	H_87	s43	MF346410_Zh046_Yakutia	In this study	7_Northern Eastern Siberia (Yakutia)
B5	H_87	s43	MF346411_Zh047_Yakutia	In this study	7_Northern Eastern Siberia (Yakutia)
B3	H_75	s45	MF346412_Zh048_Yakutia	In this study	7_Northern Eastern Siberia (Yakutia)
B5	H_87	s43	MF346411_Zh049_Yakutia	In this study	7_Northern Eastern Siberia (Yakutia)
B5	H_87	s43	MF346411_Zh050_Yakutia	In this study	7_Northern Eastern Siberia (Yakutia)
B3	H_75	s45	MF346414_Zh051_Yakutia	In this study	7_Northern Eastern Siberia (Yakutia)
B3	H_75	s45	MF346414_Zh052_Yakutia	In this study	7_Northern Eastern Siberia (Yakutia)
B3	H_75	s45	MF346414_Zh053_Yakutia	In this study	7_Northern Eastern Siberia (Yakutia)
B3	H_75	s45	MF346414_Zh054_Yakutia	In this study	7_Northern Eastern Siberia (Yakutia)
B3	H_75	s45	MF346414_Zh055_Yakutia	In this study	7_Northern Eastern Siberia (Yakutia)
B3	H_75	s45	MF346414_Zh058_Yakutia	In this study	7_Northern Eastern Siberia (Yakutia)
B3	H_75	s45	MF346414_Zh059_Yakutia	In this study	7_Northern Eastern Siberia (Yakutia)
A1	H_9	s31	MF346438_Zh061_Volgograd	In this study	4_European Russia (except its northern portion)
A1	H_14	s23	MF346439_Zh062_Volgograd	In this study	4_European Russia (except its northern portion)
A1	H_3	s23	MF346440_Zh063_Volgograd	In this study	4_European Russia (except its northern portion)
A1	H_8	s23	MF346441_Zh064_Volgograd	In this study	4_European Russia (except its northern portion)
A1	H_9	s31	MF346438_Zh065_Volgograd	In this study	4_European Russia (except its northern portion)
A1	H_9	s31	MF346438_Zh066_Volgograd	In this study	4_European Russia (except its northern portion)
B3	H_75	s45	MF346403_Zh076_Mongolia	In this study	6_Southern Eastern Siberia and Mongolia
B3	H_75	s45	MF346403_Zh077_Mongolia	In this study	6_Southern Eastern Siberia and Mongolia
B3	H_75	s45	MF346403_Zh078_Mongolia	In this study	6_Southern Eastern Siberia and Mongolia
B3	H_76	s45	MF346404_Zh079_Mongolia	In this study	6_Southern Eastern Siberia and Mongolia
B3	H_76	s45	MF346404_Zh080_Mongolia	In this study	6_Southern Eastern Siberia and Mongolia
B3	H_75	s45	MF346405_Zh083_Mongolia	In this study	6_Southern Eastern Siberia and Mongolia
B3	H_75	s45	MF346405_Zh084_Mongolia	In this study	6_Southern Eastern Siberia and Mongolia
B3	H_75	s45	MF346405_Zh085_Mongolia	In this study	6_Southern Eastern Siberia and Mongolia
B3	H_75	s45	MF346405_Zh086_Mongolia	In this study	6_Southern Eastern Siberia and Mongolia
B3	H_75	s45	MF346405_Zh087_Mongolia	In this study	6_Southern Eastern Siberia and Mongolia
B3	H_75	s45	MF346405_Zh088_Mongolia	In this study	6_Southern Eastern Siberia and Mongolia
B3	H_75	s45	MF346401_Zh091_Mongolia	In this study	6_Southern Eastern Siberia and Mongolia
B3	H_75	s45	MF346401_Zh092_Mongolia	In this study	6_Southern Eastern Siberia and Mongolia
A1	H_10	s14	MF346448_Zh099_Saratov	In this study	4_European Russia (except its northern portion)
A1	H_3	s23	MF346447_Zh101_Saratov	In this study	4_European Russia (except its northern portion)
A1	H_3	s23	MF346447_Zh102_Saratov	In this study	4_European Russia (except its northern portion)
A1	H_3	s23	MF346447_Zh106_Saratov	In this study	4_European Russia (except its northern portion)
B3	H_75	s45	MF346401_Zh177_Mongolia	In this study	6_Southern Eastern Siberia and Mongolia
B3	H_75	s45	MF346401_Zh178_Mongolia	In this study	6_Southern Eastern Siberia and Mongolia
B3	H_83	s45	MF346402_Zh179_Mongolia	In this study	6_Southern Eastern Siberia and Mongolia
B3	H_75	s45	MF346401_Zh180_Mongolia	In this study	6_Southern Eastern Siberia and Mongolia
B3	H_75	s45	MF346401_Zh181_Mongolia	In this study	6_Southern Eastern Siberia and Mongolia
B3	H_75	s45	MF346401_Zh184_Mongolia	In this study	6_Southern Eastern Siberia and Mongolia
B3	H_75	s45	MF346401_Zh185_Mongolia	In this study	6_Southern Eastern Siberia and Mongolia
B3	H_75	s45	MF346401_Zh186_Mongolia	In this study	6_Southern Eastern Siberia and Mongolia
B3	H_75	s45	MF346401_Zh187_Mongolia	In this study	6_Southern Eastern Siberia and Mongolia
B3	H_75	s45	MF346401_Zh188_Mongolia	In this study	6_Southern Eastern Siberia and Mongolia
B3	H_75	s45	MF346401_Zh189_Mongolia	In this study	6_Southern Eastern Siberia and Mongolia
B3	H_75	s45	MF346401_Zh190_Mongolia	In this study	6_Southern Eastern Siberia and Mongolia
B3	H_76	s45	MF346406_Zh191_Mongolia	In this study	6_Southern Eastern Siberia and Mongolia
B3	H_75	s45	MF346405_Zh192_Mongolia	In this study	6_Southern Eastern Siberia and Mongolia
B3	H_75	s45	MF346405_Zh193_Mongolia	In this study	6_Southern Eastern Siberia and Mongolia
B3	H_75	s45	MF346405_Zh195_Mongolia	In this study	6_Southern Eastern Siberia and Mongolia
B3	H_75	s45	MF346409_Zh196_Yakutia	In this study	7_Northern Eastern Siberia (Yakutia)
B3	H_75	s45	MF346409_Zh197_Yakutia	In this study	7_Northern Eastern Siberia (Yakutia)
B5	H_87	s43	MF346410_Zh211_Yakutia	In this study	7_Northern Eastern Siberia (Yakutia)
B5	H_87	s43	MF346410_Zh212_Yakutia	In this study	7_Northern Eastern Siberia (Yakutia)
B3	H_75	s45	MF346414_Zh222_Yakutia	In this study	7_Northern Eastern Siberia (Yakutia)
B3	H_75	s45	MF346414_Zh223_Yakutia	In this study	7_Northern Eastern Siberia (Yakutia)
B3	H_75	s45	MF346414_Zh226_Yakutia	In this study	7_Northern Eastern Siberia (Yakutia)
B3	H_75	s45	MF346414_Zh227_Yakutia	In this study	7_Northern Eastern Siberia (Yakutia)
B3	H_75	s45	MF346414_Zh228_Yakutia	In this study	7_Northern Eastern Siberia (Yakutia)
A1	H_7	s13	MF346416_Zh232_Vladimir	In this study	4_European Russia (except its northern portion)
A1	H_6	s13	MF346417_Zh233_Vladimir	In this study	4_European Russia (except its northern portion)
A1	H_7	s13	MF346418_Zh244_Vladimir	In this study	4_European Russia (except its northern portion)
A1	H_7	s13	MF346419_Zh252_Ryazan	In this study	4_European Russia (except its northern portion)
A1	H_3	s23	MF346420_Zh253_Ryazan	In this study	4_European Russia (except its northern portion)
A1	H_7	s13	MF346421_Zh254_Ryazan	In this study	4_European Russia (except its northern portion)
A1	H_3	s23	MF346425_Zh270_Tyumen	In this study	5_Western Siberia
A1	H_12	s1	MF346426_Zh271_Tyumen	In this study	5_Western Siberia
A1	H_11	s1	MF346427_Zh272_Tyumen	In this study	5_Western Siberia
A1	H_3	s23	MF346435_Zh291_Volgograd	In this study	4_European Russia (except its northern portion)
A1	H_3	s23	MF346435_Zh292_Volgograd	In this study	4_European Russia (except its northern portion)
A1	H_13	s32	MF346442_Zh315_sim_Volgograd	In this study	4_European Russia (except its northern portion)
A1	H_3	s23	MF346440_Zh316_sim_Volgograd	In this study	4_European Russia (except its northern portion)
A1	H_23	s32	MF346443_Zh317_sim_Volgograd	In this study	4_European Russia (except its northern portion)
A1	H_9	s31	MF346438_Zh318_sim_Volgograd	In this study	4_European Russia (except its northern portion)
B3	H_79	s44	MF346476_Zh427_Mongolia	In this study	6_Southern Eastern Siberia and Mongolia
B3	H_78	s46	MF346452_Zh428_China	In this study	8_China and Japan
A1	H_3	s23	MF346445_Zh429_Volgograd	In this study	4_European Russia (except its northern portion)
A1	H_3	s23	MF346436_Zh444_Volgograd	In this study	4_European Russia (except its northern portion)
A1	H_3	s23	MF346422_Zh445_Volgograd	In this study	4_European Russia (except its northern portion)
A1	H_3	s23	MF346436_Zh447_Volgograd	In this study	4_European Russia (except its northern portion)
A1	H_3	s23	MF346436_Zh448_Volgograd	In this study	4_European Russia (except its northern portion)
A1	H_3	s23	MF346436_Zh449_Volgograd	In this study	4_European Russia (except its northern portion)
A1	H_1	s1	MF346456_Zh450_Czech	In this study	1_Western and Central Europe
B3	H_75	s45	MF346444_Zh451_Irkutsk	In this study	6_Southern Eastern Siberia and Mongolia
A1	H_3	s23	MF346450_Zh454_Saratov	In this study	4_European Russia (except its northern portion)
A1	H_25	s19	MF346451_Zh455_Volgograd	In this study	4_European Russia (except its northern portion)
A1	H_7	s13	MF346461_Zh457_Moscow	In this study	4_European Russia (except its northern portion)
A1	H_7	s13	MF346462_Zh458_Moscow	In this study	4_European Russia (except its northern portion)
A1	H_26	s11	MF346446_Zh459_Volgograd	In this study	4_European Russia (except its northern portion)
A1	H_24	s22	MF346453_Zh461_Hungary	In this study	1_Western and Central Europe
A1	H_24	s22	MF346454_Zh462_Hungary	In this study	1_Western and Central Europe
B4	H_85	s38	MF346463_Zh469_Altai	In this study	5_Western Siberia
B4	H_86	s39	MF346464_Zh470_Altai	In this study	5_Western Siberia
B3	H_75	s45	MF346465_Zh471_Irkutsk	In this study	6_Southern Eastern Siberia and Mongolia
B1	H_72	s36	MF346466_Zh479_Hakassia	In this study	5_Western Siberia
B1	H_72	s36	MF346466_Zh480_Hakassia	In this study	5_Western Siberia
B1	H_72	s36	MF346466_Zh481_Hakassia	In this study	5_Western Siberia
A1	H_1	s1	MF346467_Zh483_Kurgan	In this study	5_Western Siberia
B1	H_71	s35	MF346469_Zh494_Tuva	In this study	5_Western Siberia
B1	H_71	s35	MF346469_Zh495_Tuva	In this study	5_Western Siberia
B1	H_71	s35	MF346469_Zh496_Tuva	In this study	5_Western Siberia
B3	H_77	s45	MF346470_Zh499_Zabaikalsky	In this study	6_Southern Eastern Siberia and Mongolia
B3	H_75	s45	MF346471_Zh500_Zabaikalsky	In this study	6_Southern Eastern Siberia and Mongolia
B3	H_75	s45	MF346471_Zh502_Zabaikalsky	In this study	6_Southern Eastern Siberia and Mongolia
A1	H_7	s13	MF346477_Zh519_Krasnodar	In this study	4_European Russia (except its northern portion)
A1	H_7	s13	MF346477_Zh520_Krasnodar	In this study	4_European Russia (except its northern portion)
A1	H_7	s13	MF346477_Zh521_Krasnodar	In this study	4_European Russia (except its northern portion)
A1	H_3	s23	MF346449_Zh522_Saratov	In this study	4_European Russia (except its northern portion)
A1	H_3	s23	MF346449_Zh523_Saratov	In this study	4_European Russia (except its northern portion)
A1	H_21	s1	MF346458_Zh525_Novosibirsk	In this study	5_Western Siberia
B3	H_75	s45	MF346455_Zh533_Irkutsk	In this study	6_Southern Eastern Siberia and Mongolia
A1	H_1	s1	MF346468_Zh537_Samara	In this study	4_European Russia (except its northern portion)
A1	H_3	s23	MF346473_Zh540_Samara	In this study	4_European Russia (except its northern portion)
A1	H_3	s23	MF346474_Zh541_Samara	In this study	4_European Russia (except its northern portion)
A1	H_7	s13	MF346457_Zh554_Rostov	In this study	4_European Russia (except its northern portion)
B3	H_82	s45	MF346475_Zh559_Zabaykalsky	In this study	6_Southern Eastern Siberia and Mongolia
A1	H_17	s27	MF346479_Zh562_Finland	In this study	3_Scandinavia & Karelia
A1	H_3	s23	MF346472_Zh563_Volgograd	In this study	4_European Russia (except its northern portion)
A1	H_20	s1	MF346431_Zh578_Novosibirsk	In this study	5_Western Siberia
A1	H_20	s1	MF346431_Zh579_Novosibirsk	In this study	5_Western Siberia
A1	H_1	s1	MF346432_Zh580_Novosibirsk	In this study	5_Western Siberia
B1	H_73	s34	MF346433_Zh581_Novosibirsk	In this study	5_Western Siberia
B2	H_74	s37	MF346434_Zh582_Mongolia	In this study	6_Southern Eastern Siberia and Mongolia
B2	H_74	s37	MF346434_Zh583_Mongolia	In this study	6_Southern Eastern Siberia and Mongolia
A1	H_1	s1	MF346429_Zh586_Kalmyk	In this study	4_European Russia (except its northern portion)
A1	H_10	s14	MF346430_Zh587_Kalmyk	In this study	4_European Russia (except its northern portion)
A1	H_1	s1	MF346429_Zh588_Kalmyk	In this study	4_European Russia (except its northern portion)
A1	H_10	s14	MF346430_Zh589_Kalmyk	In this study	4_European Russia (except its northern portion)
